# Supplementary material for: 2-(4-Pyridinio)benzimidazolium tetra­chloridopalladium(II)
Source: Acta Crystallogr Sect E Struct Rep Online. 2009 Jan 8;65(Pt 2):m133. doi: 10.1107/S1600536808043523 (PMC2968331; doi:10.1107/S1600536808043523)
Supplement: Supplementary file 1 [file e-65-0m133-sup1.cif]

##############################################################################
###                                                                        ###
###        Electronic paper (Acta Crystallographica Section E)             ###
###                                                                        ###
##############################################################################
#                                                                            #
# This CIF contains the data in a paper accepted for publication in Acta     #
# Crystallographica Section E. It conforms to the requirements of Notes      #
# for Authors for Section E, and has been peer reviewed under the auspices   #
# of the IUCr Commission on Journals.                                        #
#                                                                            #
# Full details of the Crystallographic Information File format               #
# are given in the paper "The Crystallographic Information File (CIF):       #
# a New Standard Archive File for Crystallography" by S. R. Hall, F. H.      #
# Allen and I. D. Brown [Acta Cryst. (1991), A47, 655-685].                  #
#                                                                            #
# The current version of the core CIF dictionary is obtainable from          #
# ftp://ftp.iucr.org/pub/cif_core.dic. The current version number is 2.4.    #
#                                                                            #
# Software is freely available for graphical display of the structure(s) in  #
# this CIF.  For information consult the CIF home page http://www.iucr.org/  #
# cif/home.html                                                              #
#                                                                            #
# This file may be used for bona fide research purposes within the           #
# scientific community so long as proper attribution is given to the journal # 
# article from which it was obtained.                                        #
#                                                                            #
##############################################################################
                                             
data_I
_audit_creation_method     SHELXL-97
_chemical_name_systematic
;
2-(4-Pyridinio)benzimidazolium tetrachloridopalladium(II)
;
_chemical_name_common     ?
_chemical_formula_moiety     'C12 H11 N3 2+, Cl4 Pd 2-'
_chemical_formula_sum     'C12 H11 Cl4 N3 Pd'
_chemical_formula_iupac     '(C12 H11 N3) [Pd Cl4]'
_chemical_formula_weight     445.44
_chemical_melting_point     ?
_symmetry_cell_setting     triclinic
_symmetry_space_group_name_H-M     'P -1'
_symmetry_space_group_name_Hall     '-P 1'
loop_
    _symmetry_equiv_pos_as_xyz
    'x, y, z'
    '-x, -y, -z'
_cell_length_a     8.22210(10)
_cell_length_b     8.3964(2)
_cell_length_c     12.3768(5)
_cell_angle_alpha     94.09(3)
_cell_angle_beta     97.42(2)
_cell_angle_gamma     116.102(10)
_cell_volume     752.95(11)
_cell_formula_units_Z     2
_cell_measurement_reflns_used     1904
_cell_measurement_theta_min     3.2857
_cell_measurement_theta_max     27.4835
_cell_measurement_temperature     293(2)
_exptl_crystal_description     'Prism'
_exptl_crystal_colour     'Red'
_exptl_crystal_size_max     0.3000
_exptl_crystal_size_mid     0.1500
_exptl_crystal_size_min     0.0400
_exptl_crystal_density_diffrn     1.964
_exptl_crystal_density_meas     ?
_exptl_crystal_density_method     'not measured'
_exptl_crystal_F_000     436
_exptl_absorpt_coefficient_mu     1.932
_exptl_absorpt_correction_type     'Multi-scan'
_exptl_absorpt_process_details     '(CrystalClear; Rigaku, 2002)'
_exptl_absorpt_correction_T_min     0.713
_exptl_absorpt_correction_T_max     0.916
_exptl_special_details
;
;
_diffrn_ambient_temperature     293(2)
_diffrn_radiation_type     MoK\a
_diffrn_radiation_wavelength     0.71073
_diffrn_radiation_source     'fine-focus sealed tube'
_diffrn_radiation_monochromator     graphite
_diffrn_measurement_device_type     'Rigaku Mercury CCD'
_diffrn_measurement_method     \w
_diffrn_detector_area_resol_mean     ?
_diffrn_reflns_number     5851
_diffrn_reflns_av_R_equivalents     0.0174
_diffrn_reflns_av_sigmaI/netI     0.0281
_diffrn_reflns_theta_min     3.29
_diffrn_reflns_theta_max     27.48
_diffrn_reflns_theta_full     27.48
_diffrn_measured_fraction_theta_max     0.984
_diffrn_measured_fraction_theta_full     0.984
_diffrn_reflns_limit_h_min     -10
_diffrn_reflns_limit_h_max     10
_diffrn_reflns_limit_k_min     -10
_diffrn_reflns_limit_k_max     10
_diffrn_reflns_limit_l_min     -16
_diffrn_reflns_limit_l_max     15
_diffrn_standards_number     ?
_diffrn_standards_interval_count     ?
_diffrn_standards_interval_time     ?
_diffrn_standards_decay_%     ?
_refine_special_details
;
Refinement of <i>F</i>^2^ against ALL reflections. The weighted <i>R</i>-factor
<i>wR</i> and goodness of fit <i>S</i> are based on <i>F</i>^2^, conventional
<i>R</i>-factors <i>R</i> are based on <i>F</i>, with <i>F</i> set to zero for
negative <i>F</i>^2^. The threshold expression of <i>F</i>^2^ >
\s(<i>F</i>^2^) is used only for calculating <i>R</i>-factors(gt) <i>etc</i>.
and is not relevant to the choice of reflections for refinement.
<i>R</i>-factors based on <i>F</i>^2^ are statistically about twice as large
as those based on <i>F</i>, and <i>R</i>- factors based on ALL data will be
even larger.
;
_reflns_number_total     3406
_reflns_number_gt     2816
_reflns_threshold_expression     I>2\s(I)
_refine_ls_structure_factor_coef     Fsqd
_refine_ls_matrix_type     full
_refine_ls_R_factor_all     0.0405
_refine_ls_R_factor_gt     0.0302
_refine_ls_wR_factor_gt     0.0675
_refine_ls_wR_factor_ref     0.0735
_refine_ls_goodness_of_fit_ref     1.062
_refine_ls_restrained_S_all     1.062
_refine_ls_number_reflns     3406
_refine_ls_number_parameters     184
_refine_ls_number_restraints     0
_refine_ls_hydrogen_treatment     constr
_refine_ls_weighting_scheme     calc
_refine_ls_weighting_details
          'calc w=1/[\s^2^(Fo^2^)+(0.0306P)^2^+0.584P] where P=(Fo^2^+2Fc^2^)/3'
_atom_sites_solution_hydrogens     geom
_atom_sites_solution_primary     direct
_atom_sites_solution_secondary     difmap
_refine_ls_shift/su_max     0.000
_refine_ls_shift/su_mean     0.000
_refine_diff_density_max     0.807
_refine_diff_density_min     -0.610
_refine_ls_extinction_method     none
_refine_ls_extinction_coef     ?
loop_
    _atom_type_symbol
    _atom_type_description
    _atom_type_scat_dispersion_real
    _atom_type_scat_dispersion_imag
    _atom_type_scat_source
    'C' 'C' 0.0033 0.0016
                         'International Tables Vol C Tables 4.2.6.8 and 6.1.1.4'
    'H' 'H' 0.0000 0.0000
                         'International Tables Vol C Tables 4.2.6.8 and 6.1.1.4'
    'N' 'N' 0.0061 0.0033
                         'International Tables Vol C Tables 4.2.6.8 and 6.1.1.4'
    'Cl' 'Cl' 0.1484 0.1585
                         'International Tables Vol C Tables 4.2.6.8 and 6.1.1.4'
    'Pd' 'Pd' -0.9988 1.0072
                         'International Tables Vol C Tables 4.2.6.8 and 6.1.1.4'
_computing_data_collection     'CrystalClear (Rigaku, 2002)'
_computing_cell_refinement     'CrystalClear (Rigaku, 2002)'
_computing_data_reduction     'CrystalClear (Rigaku, 2002)'
_computing_structure_solution     'SHELXS97 (Sheldrick, 2008)'
_computing_structure_refinement     'SHELXL97 (Sheldrick, 2008)'
_computing_molecular_graphics
              'DIAMOND (Brandenburg & Putz, 2006) and SHELXTL (Sheldrick, 2008)'
_computing_publication_material     'SHELXL97 (Sheldrick, 2008)'
loop_
    _atom_site_type_symbol
    _atom_site_label
    _atom_site_fract_x
    _atom_site_fract_y
    _atom_site_fract_z
    _atom_site_U_iso_or_equiv
    _atom_site_adp_type
    _atom_site_calc_flag
    _atom_site_refinement_flags
    _atom_site_occupancy
    _atom_site_disorder_assembly
    _atom_site_disorder_group
    Pd Pd1 1.0000 1.0000 0.0000 0.02528(9) Uani d S 1 . .
    Pd Pd2 0.0000 0.0000 0.5000 0.02595(9) Uani d S 1 . .
    C C1 0.2054(5) 0.5925(5) 0.3660(3) 0.0415(8) Uani d . 1 . .
    H H1B 0.1425 0.5664 0.4248 0.050 Uiso calc R 1 . .
    C C2 0.2983(5) 0.7664(4) 0.3483(3) 0.0367(7) Uani d . 1 . .
    H H2B 0.2983 0.8586 0.3946 0.044 Uiso calc R 1 . .
    C C3 0.3925(4) 0.8040(4) 0.2610(2) 0.0281(6) Uani d . 1 . .
    C C4 0.3862(5) 0.6625(4) 0.1924(3) 0.0389(8) Uani d . 1 . .
    H H4A 0.4468 0.6845 0.1325 0.047 Uiso calc R 1 . .
    C C5 0.2904(5) 0.4902(4) 0.2129(3) 0.0390(8) Uani d . 1 . .
    H H5A 0.2849 0.3947 0.1669 0.047 Uiso calc R 1 . .
    C C6 0.4975(4) 0.9893(4) 0.2438(2) 0.0269(6) Uani d . 1 . .
    C C7 0.6195(4) 1.2852(4) 0.2627(3) 0.0318(7) Uani d . 1 . .
    C C8 0.6740(5) 1.4663(4) 0.2955(3) 0.0428(8) Uani d . 1 . .
    H H8A 0.6320 1.5050 0.3532 0.051 Uiso calc R 1 . .
    C C9 0.7928(5) 1.5835(5) 0.2379(4) 0.0519(10) Uani d . 1 . .
    H H9A 0.8324 1.7056 0.2571 0.062 Uiso calc R 1 . .
    C C10 0.8567(5) 1.5272(5) 0.1519(4) 0.0523(10) Uani d . 1 . .
    H H10A 0.9340 1.6124 0.1137 0.063 Uiso calc R 1 . .
    C C11 0.8097(5) 1.3500(5) 0.1212(3) 0.0428(8) Uani d . 1 . .
    H H11A 0.8555 1.3130 0.0649 0.051 Uiso calc R 1 . .
    C C12 0.6896(4) 1.2291(4) 0.1793(3) 0.0326(7) Uani d . 1 . .
    N N1 0.2050(4) 0.4609(4) 0.2996(2) 0.0376(6) Uani d . 1 . .
    H H1A 0.1475 0.3527 0.3128 0.045 Uiso calc R 1 . .
    N N2 0.5007(3) 1.1324(3) 0.2995(2) 0.0299(6) Uani d . 1 . .
    H H2A 0.4383 1.1300 0.3505 0.036 Uiso calc R 1 . .
    N N3 0.6107(4) 1.0441(3) 0.1709(2) 0.0305(6) Uani d . 1 . .
    H H3A 0.6313 0.9751 0.1258 0.037 Uiso calc R 1 . .
    Cl Cl1 0.69047(11) 0.81997(12) -0.00991(7) 0.0429(2) Uani d . 1 . .
    Cl Cl2 0.95830(12) 0.96403(11) -0.18905(6) 0.0393(2) Uani d . 1 . .
    Cl Cl3 0.30176(11) 0.19239(11) 0.48955(7) 0.03794(19) Uani d . 1 . .
    Cl Cl4 -0.09172(12) 0.20039(11) 0.43218(7) 0.0396(2) Uani d . 1 . .
loop_
    _atom_site_aniso_label
    _atom_site_aniso_U_11
    _atom_site_aniso_U_22
    _atom_site_aniso_U_33
    _atom_site_aniso_U_12
    _atom_site_aniso_U_13
    _atom_site_aniso_U_23
    Pd1 0.02766(18) 0.02197(16) 0.02590(17) 0.01006(13) 0.00961(13) 0.00102(12)
    Pd2 0.02897(18) 0.02667(17) 0.02514(17) 0.01380(14) 0.01011(13) 0.00409(13)
    C1 0.046(2) 0.0370(18) 0.0417(19) 0.0152(16) 0.0212(16) 0.0093(15)
    C2 0.044(2) 0.0273(16) 0.0375(18) 0.0135(15) 0.0144(15) 0.0000(13)
    C3 0.0252(15) 0.0271(15) 0.0322(16) 0.0113(12) 0.0079(12) 0.0042(12)
    C4 0.041(2) 0.0327(17) 0.0446(19) 0.0152(15) 0.0205(16) 0.0054(15)
    C5 0.044(2) 0.0293(16) 0.045(2) 0.0169(15) 0.0129(16) -0.0019(14)
    C6 0.0248(14) 0.0272(14) 0.0292(15) 0.0119(12) 0.0059(12) 0.0036(12)
    C7 0.0278(16) 0.0287(15) 0.0382(17) 0.0123(13) 0.0045(13) 0.0077(13)
    C8 0.042(2) 0.0283(17) 0.059(2) 0.0178(15) 0.0087(17) 0.0022(16)
    C9 0.041(2) 0.0237(16) 0.084(3) 0.0088(15) 0.008(2) 0.0118(18)
    C10 0.043(2) 0.041(2) 0.071(3) 0.0129(18) 0.016(2) 0.027(2)
    C11 0.0372(19) 0.045(2) 0.047(2) 0.0156(16) 0.0148(16) 0.0177(17)
    C12 0.0295(17) 0.0289(15) 0.0392(17) 0.0125(13) 0.0065(14) 0.0077(13)
    N1 0.0400(16) 0.0259(13) 0.0485(17) 0.0138(12) 0.0150(13) 0.0101(12)
    N2 0.0311(14) 0.0261(13) 0.0356(14) 0.0144(11) 0.0118(11) 0.0031(11)
    N3 0.0338(14) 0.0278(13) 0.0322(14) 0.0140(11) 0.0141(11) 0.0045(11)
    Cl1 0.0280(4) 0.0474(5) 0.0406(5) 0.0061(4) 0.0134(3) -0.0099(4)
    Cl2 0.0485(5) 0.0319(4) 0.0271(4) 0.0082(4) 0.0105(3) 0.0025(3)
    Cl3 0.0306(4) 0.0347(4) 0.0446(5) 0.0098(3) 0.0157(4) -0.0004(3)
    Cl4 0.0478(5) 0.0428(4) 0.0433(5) 0.0293(4) 0.0193(4) 0.0180(4)
_geom_special_details
;
All e.s.d.'s (except the e.s.d. in the dihedral angle between two l.s. planes)
are estimated using the full covariance matrix. The cell e.s.d.'s are taken
into account individually in the estimation of e.s.d.'s in distances, angles
and torsion angles; correlations between e.s.d.'s in cell parameters are only
used when they are defined by crystal symmetry. An approximate (isotropic)
treatment of cell e.s.d.'s is used for estimating e.s.d.'s involving l.s.
planes.
;
loop_
    _geom_bond_atom_site_label_1
    _geom_bond_atom_site_label_2
    _geom_bond_site_symmetry_2
    _geom_bond_distance
    _geom_bond_publ_flag
    Pd1 Cl2 . 2.2987(8) ?
    Pd1 Cl1 . 2.2989(8) ?
    Pd2 Cl4 1 2.2937(8) ?
    Pd2 Cl3 . 2.3170(8) ?
    C1 N1 . 1.328(4) ?
    C1 C2 . 1.368(4) ?
    C1 H1B . 0.9300 ?
    C2 C3 . 1.385(4) ?
    C2 H2B . 0.9300 ?
    C3 C4 . 1.388(4) ?
    C3 C6 . 1.458(4) ?
    C4 C5 . 1.371(5) ?
    C4 H4A . 0.9300 ?
    C5 N1 . 1.336(4) ?
    C5 Cl1 2_665 3.556(3) ?
    C5 H5A . 0.9300 ?
    C6 N2 . 1.330(3) ?
    C6 N3 . 1.338(3) ?
    C7 N2 . 1.380(4) ?
    C7 C12 . 1.394(4) ?
    C7 C8 . 1.395(4) ?
    C8 C9 . 1.366(5) ?
    C8 H8A . 0.9300 ?
    C9 C10 . 1.387(6) ?
    C9 H9A . 0.9300 ?
    C10 C11 . 1.373(5) ?
    C10 H10A . 0.9300 ?
    C11 C12 . 1.388(4) ?
    C11 H11A . 0.9300 ?
    C12 N3 . 1.386(4) ?
    N1 Cl4 1 3.207(3) ?
    N1 H1A . 0.8600 ?
    N2 Cl3 1_565 3.165(2) ?
    N2 H2A . 0.8600 ?
    N3 Cl1 1 3.138(3) ?
    N3 H3A . 0.8600 ?
loop_
    _geom_angle_atom_site_label_1
    _geom_angle_atom_site_label_2
    _geom_angle_atom_site_label_3
    _geom_angle_site_symmetry_1
    _geom_angle_site_symmetry_3
    _geom_angle
    _geom_angle_publ_flag
    Cl2 Pd1 Cl2 . 2_775 180.00(4) ?
    Cl2 Pd1 Cl1 . . 89.78(4) ?
    Cl2 Pd1 Cl1 2_775 . 90.22(4) ?
    Cl2 Pd1 Cl1 . 1 89.78(4) ?
    Cl2 Pd1 Cl1 2_775 1 90.22(4) ?
    Cl1 Pd1 Cl1 . 1 0.00(4) ?
    Cl2 Pd1 Cl1 . 2_775 90.22(4) ?
    Cl2 Pd1 Cl1 2_775 2_775 89.78(4) ?
    Cl1 Pd1 Cl1 . 2_775 180.0 ?
    Cl1 Pd1 Cl1 1 2_775 180.0 ?
    Cl4 Pd2 Cl4 1 . 0.00(7) ?
    Cl4 Pd2 Cl4 1 2_556 180.0 ?
    Cl4 Pd2 Cl4 . 2_556 180.0 ?
    Cl4 Pd2 Cl3 1 2_556 90.27(3) ?
    Cl4 Pd2 Cl3 . 2_556 90.27(3) ?
    Cl4 Pd2 Cl3 2_556 2_556 89.73(3) ?
    Cl4 Pd2 Cl3 1 . 89.73(3) ?
    Cl4 Pd2 Cl3 . . 89.73(3) ?
    Cl4 Pd2 Cl3 2_556 . 90.27(3) ?
    Cl3 Pd2 Cl3 2_556 . 180.0 ?
    N1 C1 C2 . . 120.2(3) ?
    N1 C1 H1B . . 119.9 ?
    C2 C1 H1B . . 119.9 ?
    C1 C2 C3 . . 119.5(3) ?
    C1 C2 H2B . . 120.3 ?
    C3 C2 H2B . . 120.3 ?
    C2 C3 C4 . . 118.6(3) ?
    C2 C3 C6 . . 119.9(3) ?
    C4 C3 C6 . . 121.5(3) ?
    C5 C4 C3 . . 119.9(3) ?
    C5 C4 H4A . . 120.0 ?
    C3 C4 H4A . . 120.0 ?
    N1 C5 C4 . . 119.3(3) ?
    N1 C5 Cl1 . 2_665 129.9(2) ?
    C4 C5 Cl1 . 2_665 110.8(2) ?
    N1 C5 H5A . . 120.4 ?
    C4 C5 H5A . . 120.4 ?
    N2 C6 N3 . . 108.6(3) ?
    N2 C6 C3 . . 125.9(2) ?
    N3 C6 C3 . . 125.5(3) ?
    N2 C7 C12 . . 106.6(3) ?
    N2 C7 C8 . . 131.9(3) ?
    C12 C7 C8 . . 121.5(3) ?
    C9 C8 C7 . . 116.0(3) ?
    C9 C8 H8A . . 122.0 ?
    C7 C8 H8A . . 122.0 ?
    C8 C9 C10 . . 122.4(3) ?
    C8 C9 H9A . . 118.8 ?
    C10 C9 H9A . . 118.8 ?
    C11 C10 C9 . . 122.2(3) ?
    C11 C10 H10A . . 118.9 ?
    C9 C10 H10A . . 118.9 ?
    C10 C11 C12 . . 116.1(3) ?
    C10 C11 H11A . . 122.0 ?
    C12 C11 H11A . . 122.0 ?
    N3 C12 C11 . . 132.4(3) ?
    N3 C12 C7 . . 105.9(3) ?
    C11 C12 C7 . . 121.7(3) ?
    C1 N1 C5 . . 122.5(3) ?
    C1 N1 Cl4 . 1 85.01(19) ?
    C5 N1 Cl4 . 1 151.2(2) ?
    C1 N1 H1A . . 118.7 ?
    C5 N1 H1A . . 118.7 ?
    C6 N2 C7 . . 109.5(2) ?
    C6 N2 Cl3 . 1_565 134.59(18) ?
    C7 N2 Cl3 . 1_565 115.88(18) ?
    C6 N2 H2A . . 125.2 ?
    C7 N2 H2A . . 125.2 ?
    C6 N3 C12 . . 109.4(2) ?
    C6 N3 Cl1 . 1 130.00(19) ?
    C12 N3 Cl1 . 1 120.44(18) ?
    C6 N3 H3A . . 125.3 ?
    C12 N3 H3A . . 125.3 ?
loop_
    _geom_hbond_atom_site_label_D
    _geom_hbond_atom_site_label_H
    _geom_hbond_atom_site_label_A
    _geom_hbond_site_symmetry_A
    _geom_hbond_distance_DH
    _geom_hbond_distance_HA
    _geom_hbond_distance_DA
    _geom_hbond_angle_DHA
    N1 H1A Cl4 1 0.86 2.55 3.207(3) 134.1
    N2 H2A Cl3 1_565 0.86 2.32 3.165(2) 167.2
    N3 H3A Cl1 1 0.86 2.28 3.138(3) 172.2
    C5 H5A Cl1 2_665 0.93 2.64 3.556(3) 167.1
data_global
_journal_date_recd_electronic     2008-12-13
_journal_date_accepted     2008-12-22
_journal_name_full     'Acta Crystallographica, Section E'
_journal_year     2009
_journal_volume     65
_journal_issue      2
_journal_page_first     m133
_journal_page_last     m133
_journal_paper_category     QM
_journal_coeditor_code     BT2834
_publ_contact_author_name     'Wu, Shao-Fan'
_publ_contact_author_address
;  Fuzhou University, Fuzhou, 350002
  People's Republic of China
;
_publ_contact_author_email     'yq014@163.com'
_publ_contact_author_fax     '+86-591-83792747'
_publ_contact_author_phone     '+86-591-83792747'
_publ_section_title
;
2-(4-Pyridinio)benzimidazolium tetrachloridopalladium(II)
;
loop_
    _publ_author_name
    _publ_author_address
    'Jie Chen'
;
Department of Civil Engineering
Fujian University of Technology
Fuzhou,
Fujian 350002
People's Republic of China
;
    'Wu, Shao-Fan'
;
Fujian Institute of Research on the Structure of Matter
Chinese Academy of Sciences
Fuzhou
Fujian 350002
People's Republic of China
;
