# Supplementary material for: 2-(4-Pyridinio)benzimidazolium tetra­chloridopalladium(II)
Source: Acta Crystallogr Sect E Struct Rep Online. 2009 Jan 8;65(Pt 2):m133. doi: 10.1107/S1600536808043523 (PMC2968331; doi:10.1107/S1600536808043523)
Supplement: Supplementary file 2 [file e-65-0m133-Isup2.hkl]

# 
# h,k,l, Fc-squared, Fo-squared, sigma(Fo-squared) and status flag 
# 
data_I
_shelx_title ' d in P-1' 
_shelx_refln_list_code          4 
_shelx_F_calc_maximum      154.03 
_exptl_crystal_F_000       436.00 
_reflns_d_resolution_high  0.7701 
 
loop_ 
 _symmetry_equiv_pos_as_xyz 
 'x, y, z' 
 '-x, -y, -z' 
 
_cell_length_a     8.2221 
_cell_length_b     8.3987 
_cell_length_c    12.3768 
_cell_angle_alpha  94.093 
_cell_angle_beta   97.422 
_cell_angle_gamma 116.102 
 
_shelx_F_squared_multiplier     1.000 
 
loop_ 
 _refln_index_h 
 _refln_index_k 
 _refln_index_l 
 _refln_F_squared_calc 
 _refln_F_squared_meas 
 _refln_F_squared_sigma 
 _refln_observed_status 
   2   0   0     1269.21     1138.48     12.54 o 
   3   0   0    11478.87    11147.12     90.00 o 
   4   0   0     2729.17     2568.43     61.27 o 
   5   0   0      207.56      217.75     16.14 o 
   6   0   0     2181.22     2294.83     65.71 o 
   7   0   0      710.23      691.16     36.69 o 
   8   0   0       58.38       52.75     15.25 o 
   9   0   0      103.36      110.38     19.81 o 
  -9   1   0       62.34       49.24     16.06 o 
  -8   1   0      925.21      979.44     46.96 o 
  -7   1   0     2666.22     2777.78     80.95 o 
  -6   1   0      425.10      385.77     15.94 o 
  -5   1   0      716.68      694.71     16.75 o 
  -4   1   0     7823.98     7567.26     56.76 o 
  -3   1   0     3047.59     2774.09     28.19 o 
  -2   1   0    17716.81    16791.11     97.01 o 
   1   1   0     5564.99     5446.98     46.55 o 
   2   1   0    19312.69    17807.56    122.53 o 
   3   1   0    15852.15    15379.02    100.85 o 
   4   1   0     1462.22     1457.41     37.75 o 
   5   1   0      422.00      385.94     22.66 o 
   6   1   0     2247.15     2294.67     69.54 o 
   7   1   0       48.36       32.04     10.68 o 
   8   1   0      173.55      152.78     19.89 o 
 -10   2   0       74.88       86.99     19.48 o 
  -9   2   0      160.32      151.55     19.16 o 
  -8   2   0     1740.88     1747.40     60.17 o 
  -7   2   0     1663.83     1739.76     32.35 o 
  -6   2   0     1546.68     1572.05     23.35 o 
  -5   2   0     6315.18     6108.20     55.31 o 
  -4   2   0     9898.05     9649.01     50.45 o 
  -3   2   0      308.98      231.56      5.82 o 
  -2   2   0     5552.43     5362.76     67.62 o 
   0   2   0     4150.82     3975.70     39.38 o 
   1   2   0     4618.76     4414.11     36.28 o 
   2   2   0    12496.38    12128.07     99.79 o 
   3   2   0     1878.08     1767.70     38.89 o 
   4   2   0     1482.34     1564.05     40.60 o 
   5   2   0     3434.53     3580.72     88.13 o 
   6   2   0     1167.99     1200.12     46.88 o 
   7   2   0        0.73       14.02      9.38 o 
   8   2   0      342.03      362.38     30.41 o 
 -10   3   0       12.48        6.93      8.32 o 
  -9   3   0      250.09      227.20     20.54 o 
  -8   3   0     1591.65     1594.57     29.18 o 
  -7   3   0      250.20      255.33     11.42 o 
  -6   3   0     1891.78     1833.48     30.07 o 
  -5   3   0    12633.76    12630.42     69.48 o 
  -4   3   0     4582.42     4616.98     59.76 o 
  -3   3   0     4018.87     3828.15     35.61 o 
  -2   3   0    21943.89    21760.71    125.59 o 
  -1   3   0     9756.46     9988.31     54.66 o 
   0   3   0      378.71      338.16      9.68 o 
   1   3   0     3785.20     3515.34     33.42 o 
   2   3   0     5239.88     5305.65     47.61 o 
   3   3   0      202.35      170.71     14.43 o 
   4   3   0     1177.98     1190.75     42.64 o 
   5   3   0     2825.79     2970.18     65.30 o 
   6   3   0      129.09      148.46     19.08 o 
   7   3   0      111.12      124.65     18.42 o 
 -10   4   0      283.49      299.02     32.65 o 
  -9   4   0      658.43      667.86     44.92 o 
  -8   4   0      264.68      260.64     11.05 o 
  -7   4   0      612.71      632.89     16.29 o 
  -6   4   0     2448.41     2432.01     33.27 o 
  -5   4   0     2669.65     2554.80     34.21 o 
  -4   4   0     3006.60     3090.63     25.45 o 
  -3   4   0    14706.69    14940.93    115.32 o 
  -2   4   0    10852.66    11000.01    167.37 o 
  -1   4   0     1494.99     1432.06     37.42 o 
   0   4   0     7429.41     7615.36     82.38 o 
   1   4   0     6839.21     6604.14     74.43 o 
   2   4   0      323.45      300.39     12.28 o 
   3   4   0      771.36      828.47     24.32 o 
   4   4   0      868.38      832.95     26.90 o 
   5   4   0       92.48       87.69     11.05 o 
   6   4   0      101.72       93.55     12.25 o 
   7   4   0      493.56      518.10     26.35 o 
 -10   5   0      842.64      832.84     30.15 o 
  -9   5   0      877.60      890.02     55.56 o 
  -8   5   0      170.89      147.80     16.96 o 
  -7   5   0      978.79      996.23     41.50 o 
  -6   5   0     2793.22     2919.74     44.76 o 
  -5   5   0      779.19      806.72     17.77 o 
  -4   5   0     1142.69     1100.36     21.32 o 
  -3   5   0     6200.89     6166.81    136.19 o 
  -2   5   0     5293.29     5621.15     98.89 o 
  -1   5   0     2919.06     2844.90     61.47 o 
   0   5   0     8026.87     8223.46     60.40 o 
   1   5   0     2810.57     2782.99     36.71 o 
   2   5   0       59.28       70.40      8.25 o 
   3   5   0     1322.31     1339.20     43.37 o 
   4   5   0     1320.45     1311.75     31.78 o 
   5   5   0        2.65        7.80      6.35 o 
   6   5   0       76.71       77.41     13.41 o 
 -10   6   0      810.90      816.32     31.03 o 
  -9   6   0      437.25      503.94     37.01 o 
  -8   6   0     1074.01     1149.28     32.39 o 
  -7   6   0     2742.81     2891.77     55.64 o 
  -6   6   0     1375.17     1454.81     25.10 o 
  -5   6   0      577.85      606.50     14.14 o 
  -4   6   0     3598.13     3689.93     42.82 o 
  -3   6   0     1939.91     1930.68     34.36 o 
  -2   6   0      799.50      844.10     43.09 o 
  -1   6   0     1163.31     1149.08     25.67 o 
   0   6   0     3766.69     3967.84     59.66 o 
   1   6   0      782.43      747.22     24.91 o 
   2   6   0     1388.46     1368.82     29.91 o 
   3   6   0     1342.45     1275.00     31.06 o 
   4   6   0       62.06       78.26     10.36 o 
   5   6   0       30.39       18.79      9.95 o 
 -10   7   0      272.33      292.79     19.37 o 
  -9   7   0      206.04      224.59     16.63 o 
  -8   7   0     1723.52     1850.17     78.75 o 
  -7   7   0     1620.49     1685.04     38.81 o 
  -6   7   0     1007.06     1047.37     25.97 o 
  -5   7   0     2724.73     2849.82     60.94 o 
  -4   7   0     4125.51     4253.24     66.63 o 
  -3   7   0       24.94       26.07      5.16 o 
  -2   7   0     1871.76     1952.25     91.10 o 
  -1   7   0     1851.39     1932.67     39.74 o 
   0   7   0      349.82      349.08     15.28 o 
   1   7   0      103.10       95.15      9.70 o 
   2   7   0      948.44      910.42     26.96 o 
   3   7   0      359.01      325.33     18.96 o 
   4   7   0       81.42       61.52     19.12 o 
  -9   8   0      121.13      118.15     13.29 o 
  -8   8   0      700.89      721.35     26.20 o 
  -7   8   0      773.41      772.45     53.77 o 
  -6   8   0     1240.58     1280.37     32.02 o 
  -5   8   0     1483.80     1467.94     33.74 o 
  -4   8   0     3091.92     3179.96     58.09 o 
  -3   8   0      643.54      702.20     21.45 o 
  -2   8   0     1577.18     1670.22     36.08 o 
  -1   8   0      811.63      805.93     24.27 o 
   0   8   0      102.34      108.52     10.37 o 
   1   8   0      235.70      217.35     13.99 o 
   2   8   0      520.32      518.03     21.95 o 
  -9   9   0      445.70      422.93     22.89 o 
  -8   9   0      244.26      240.05     16.26 o 
  -7   9   0       54.67       81.21     10.90 o 
  -6   9   0     1106.28     1092.86     79.08 o 
  -5   9   0      774.84      756.27     48.47 o 
  -4   9   0      517.78      501.00     19.32 o 
  -3   9   0     1080.23     1124.71     28.79 o 
  -2   9   0     1553.08     1636.41     44.51 o 
  -1   9   0      275.57      318.11     25.27 o 
   0   9   0      362.59      359.61     18.16 o 
   1   9   0      413.02      365.57     34.12 o 
  -8  10   0      194.23      142.59     21.11 o 
  -7  10   0      274.09      235.68     15.61 o 
  -6  10   0      548.53      475.90     20.53 o 
  -5  10   0      159.99      113.72     11.18 o 
  -4  10   0      235.28      261.55     18.71 o 
  -3  10   0      698.95      703.07     37.75 o 
  -2  10   0      398.12      406.48     29.92 o 
  -1  10   0      115.38       90.25     16.63 o 
   1 -10   1        2.59        9.83      6.16 o 
   2 -10   1      219.93      213.29     18.30 o 
   3 -10   1        3.53        8.87      5.55 o 
   4 -10   1       54.40       38.21     10.48 o 
   5 -10   1       96.72       99.84     11.17 o 
   6 -10   1       73.26       57.60     24.78 o 
   7 -10   1        9.43        4.71      6.81 o 
   8 -10   1        0.00       15.49      8.01 o 
  -1  -9   1        2.86        5.82      4.93 o 
   0  -9   1       40.36       37.19      7.29 o 
   1  -9   1        1.54        1.41      5.18 o 
   2  -9   1        0.35        3.56      5.80 o 
   3  -9   1       63.56       58.48      8.87 o 
   4  -9   1      246.29      231.53     30.98 o 
   5  -9   1      240.66      241.03     15.18 o 
   6  -9   1        4.43        7.21      6.69 o 
   7  -9   1       80.67       80.64     11.18 o 
   8  -9   1       30.27       26.86     16.96 o 
   9  -9   1        0.92        9.14      7.00 o 
  -2  -8   1      120.63      117.27     12.97 o 
  -1  -8   1       13.64       30.59      8.65 o 
   0  -8   1       81.70       75.77      9.40 o 
   1  -8   1       73.48       60.66      7.62 o 
   2  -8   1       50.31       53.06      7.01 o 
   3  -8   1       12.48       22.15     12.92 o 
   4  -8   1      117.48      116.52      9.87 o 
   5  -8   1        5.44        4.84      5.50 o 
   6  -8   1        2.09        3.68      5.79 o 
   7  -8   1      146.38      142.42     17.53 o 
   8  -8   1       95.02       68.74      9.96 o 
   9  -8   1       24.49        9.33      7.25 o 
  -4  -7   1        0.06        7.72      5.63 o 
  -3  -7   1       29.23       21.85      7.66 o 
  -2  -7   1        2.93       12.59      5.06 o 
  -1  -7   1      158.12      152.73     10.98 o 
   0  -7   1      460.83      421.95     16.89 o 
   1  -7   1      448.06      452.62     17.43 o 
   2  -7   1        8.92       18.12      7.62 o 
   3  -7   1      448.06      455.89     16.76 o 
   4  -7   1       65.03       48.26      9.21 o 
   5  -7   1      101.21       99.76      9.05 o 
   6  -7   1       57.22       48.91     10.35 o 
   7  -7   1       45.62       55.42      9.16 o 
   8  -7   1       92.75       73.78     10.01 o 
   9  -7   1       33.09       32.78      8.80 o 
  10  -7   1        8.77       18.12      6.98 o 
  -5  -6   1        0.33       -1.55      5.93 o 
  -4  -6   1        0.23       11.98      7.46 o 
  -3  -6   1        3.44       -0.96      4.73 o 
  -2  -6   1       96.40       74.17      9.00 o 
  -1  -6   1      536.32      497.47     17.96 o 
   0  -6   1       92.78      112.08      9.76 o 
   1  -6   1      261.97      242.07     11.58 o 
   2  -6   1      885.50      900.70     20.38 o 
   3  -6   1      461.96      434.97     14.47 o 
   4  -6   1        3.14       11.15      5.57 o 
   5  -6   1       63.20       55.16      4.58 o 
   6  -6   1        2.05        1.71      5.54 o 
   7  -6   1        0.88        1.59      7.26 o 
   8  -6   1      357.31      338.27     17.81 o 
   9  -6   1        1.16       12.14      5.76 o 
  10  -6   1       20.52       16.75      6.80 o 
  -6  -5   1        6.60        8.96      6.12 o 
  -5  -5   1       69.27       65.76     10.18 o 
  -4  -5   1        6.82        8.41      4.62 o 
  -3  -5   1      392.75      351.71     28.66 o 
  -2  -5   1        3.93        8.54      4.65 o 
  -1  -5   1        2.81        3.44      4.03 o 
   0  -5   1        3.08        4.40      2.80 o 
   1  -5   1        5.97        8.60      4.35 o 
   2  -5   1      584.17      577.60     21.03 o 
   3  -5   1      787.38      834.98     19.36 o 
   4  -5   1        1.25        9.11      4.83 o 
   5  -5   1      904.21      947.38     14.62 o 
   6  -5   1        1.80        8.10      2.84 o 
   7  -5   1        6.43        5.57      7.54 o 
   8  -5   1       31.01       29.96     10.27 o 
   9  -5   1       27.55       36.14      8.98 o 
  10  -5   1       56.86       51.79     13.98 o 
  -7  -4   1        2.42        9.79      7.78 o 
  -6  -4   1        2.58        7.13      5.45 o 
  -5  -4   1      359.37      353.51     25.31 o 
  -4  -4   1       31.71       32.29      5.21 o 
  -3  -4   1       46.64       48.73      6.94 o 
  -2  -4   1      888.97      892.87     35.99 o 
  -1  -4   1      389.14      397.98     12.97 o 
   0  -4   1       77.03       79.50      5.88 o 
   1  -4   1       47.83       52.68      4.67 o 
   2  -4   1       72.28       93.74      8.85 o 
   3  -4   1       49.81       54.50      5.67 o 
   4  -4   1        9.96       11.17      2.26 o 
   5  -4   1      309.26      292.69      7.97 o 
   6  -4   1        2.62        4.35      2.40 o 
   7  -4   1        0.40        0.65      2.50 o 
   8  -4   1      136.16      129.06     30.49 o 
   9  -4   1       10.61        6.47      4.79 o 
  10  -4   1       16.50       23.33      5.71 o 
  -7  -3   1        2.76       11.90      8.72 o 
  -6  -3   1        7.35        5.79      7.99 o 
  -5  -3   1       25.68       14.35      9.95 o 
  -4  -3   1      228.69      237.40     17.77 o 
  -3  -3   1      822.00      816.72     47.73 o 
  -2  -3   1     1507.16     1482.69     23.89 o 
  -1  -3   1        6.80        1.82      2.38 o 
   0  -3   1     2222.92     2377.79     24.32 o 
   1  -3   1      376.44      418.83      9.84 o 
   2  -3   1        0.01        5.13      3.46 o 
   3  -3   1      557.41      568.23      8.15 o 
   4  -3   1      208.48      196.94      6.06 o 
   5  -3   1       72.35       59.71      5.56 o 
   6  -3   1       53.75       43.18      4.27 o 
   7  -3   1        4.87       13.07      5.36 o 
   8  -3   1       38.01       28.92      8.32 o 
   9  -3   1       62.14       63.34     14.51 o 
  10  -3   1        2.66       18.75     14.51 o 
  -8  -2   1       12.92       11.90     10.76 o 
  -7  -2   1        7.79        5.46      7.66 o 
  -6  -2   1        0.55       13.13     10.92 o 
  -5  -2   1        4.48        2.36      6.69 o 
  -4  -2   1       27.11       35.71      8.80 o 
  -3  -2   1       10.29       17.61      9.54 o 
  -2  -2   1     1797.36     1899.44     34.65 o 
  -1  -2   1      509.85      494.92     16.06 o 
   0  -2   1     4736.58     4951.89     31.30 o 
   1  -2   1     1093.21     1198.43     21.85 o 
   2  -2   1      247.98      254.35      4.24 o 
   3  -2   1      167.61      160.22      4.75 o 
   4  -2   1       39.42       41.28      3.79 o 
   5  -2   1     1065.91     1048.51     16.57 o 
   6  -2   1      276.22      290.97     17.49 o 
   7  -2   1       97.24       96.53     13.61 o 
   8  -2   1        2.19       -0.16      8.56 o 
   9  -2   1       39.04       42.07     14.27 o 
  10  -2   1       11.59       21.36     15.57 o 
  -9  -1   1       33.99       39.13     13.13 o 
  -8  -1   1       25.15       32.04     14.10 o 
  -7  -1   1       38.31       35.38     14.76 o 
  -6  -1   1      129.20      122.78     15.57 o 
  -5  -1   1        1.22       13.21     10.03 o 
  -4  -1   1       14.66       22.72      5.79 o 
  -3  -1   1       81.61      107.85      9.33 o 
  -2  -1   1       73.27       75.40     13.08 o 
  -1  -1   1       28.17       21.91      3.57 o 
   1  -1   1      340.36      334.97      5.99 o 
   2  -1   1      243.19      241.20      7.29 o 
   3  -1   1      371.53      399.72      8.20 o 
   4  -1   1       45.47       46.48      6.25 o 
   5  -1   1       43.96       42.48      6.09 o 
   6  -1   1        1.01        2.85      4.16 o 
   7  -1   1      315.63      333.84     28.94 o 
   8  -1   1      160.06      158.57     21.85 o 
   9  -1   1       21.80       23.23      9.78 o 
  -9   0   1        1.06        8.80     10.44 o 
  -8   0   1       40.96       37.26     16.14 o 
  -7   0   1       99.08      102.88     18.02 o 
  -6   0   1      304.94      303.10     19.04 o 
  -5   0   1     1147.79     1084.33     23.51 o 
  -4   0   1       76.50       68.64      9.54 o 
  -3   0   1       34.08       30.99      3.35 o 
  -2   0   1        0.12       10.11      2.55 o 
   1   0   1      118.82      120.74      5.63 o 
   2   0   1       11.53        9.38      6.28 o 
   3   0   1      250.43      249.30     12.96 o 
   4   0   1       42.80       44.76      7.66 o 
   5   0   1       13.78       14.10     10.27 o 
   6   0   1       12.69       10.68      7.34 o 
   7   0   1        8.55        7.99      8.07 o 
   8   0   1       60.68       58.37     13.53 o 
   9   0   1        3.58       10.92      6.85 o 
  -9   1   1        3.12       -0.98      8.97 o 
  -8   1   1       16.32       27.31     15.00 o 
  -7   1   1       78.16       83.75     17.77 o 
  -6   1   1        9.85        9.16      3.71 o 
  -5   1   1      872.97      850.25     15.68 o 
  -4   1   1     1128.68     1068.68     15.49 o 
  -3   1   1     2255.80     2259.24     19.26 o 
  -2   1   1      874.95      931.78     12.40 o 
  -1   1   1        2.85        8.02      1.01 o 
   0   1   1      410.20      401.96      5.57 o 
   1   1   1      378.62      392.05     11.41 o 
   2   1   1     1544.94     1458.31     28.04 o 
   3   1   1      252.97      252.16     15.16 o 
   4   1   1      453.69      426.37     22.91 o 
   5   1   1       79.95       87.48     12.23 o 
   6   1   1        9.69       25.76     11.66 o 
   7   1   1       22.71       17.53      8.48 o 
   8   1   1        4.24       20.95     13.21 o 
 -10   2   1        1.45        6.85      9.62 o 
  -9   2   1       28.13        7.42      9.70 o 
  -8   2   1       30.22       16.80      4.73 o 
  -7   2   1      157.21      139.88      8.31 o 
  -6   2   1       10.09        9.01      5.62 o 
  -5   2   1       61.88       51.74      5.91 o 
  -4   2   1      157.43      150.38      5.89 o 
  -3   2   1      840.90      840.04     11.24 o 
  -2   2   1     1544.10     1621.50     19.24 o 
  -1   2   1     1207.19     1302.23     13.16 o 
   0   2   1        1.08        4.72      2.12 o 
   1   2   1        2.78        4.54      2.67 o 
   2   2   1     1094.41     1074.66     25.92 o 
   3   2   1       23.04       16.06      5.38 o 
   4   2   1      513.97      519.47     25.03 o 
   5   2   1      221.88      180.50     16.96 o 
   6   2   1      109.54       76.23     14.59 o 
   7   2   1        5.02       10.76      8.72 o 
   8   2   1       11.67        8.15      8.64 o 
 -10   3   1       95.24       98.64     21.11 o 
  -9   3   1       47.17       30.72      8.13 o 
  -8   3   1        9.30        7.92      3.13 o 
  -7   3   1       34.15       40.61      5.26 o 
  -6   3   1      190.56      172.81      7.88 o 
  -5   3   1        0.88        1.37      3.39 o 
  -4   3   1       37.50       54.89      5.14 o 
  -3   3   1       37.15       37.19      3.14 o 
  -2   3   1      176.98      192.39      6.60 o 
  -1   3   1      156.44      171.87     13.13 o 
   0   3   1      483.98      514.37     11.22 o 
   1   3   1      255.80      252.70      8.94 o 
   2   3   1      163.62      165.85      8.90 o 
   3   3   1      155.32      159.21     10.14 o 
   4   3   1      250.62      256.48     20.71 o 
   5   3   1       38.44       38.23     10.35 o 
   6   3   1       25.74       50.71     13.29 o 
   7   3   1       79.50       93.43     16.96 o 
 -10   4   1        0.00        8.97      7.13 o 
  -9   4   1       80.53       76.12     10.49 o 
  -8   4   1      171.56      155.53      8.94 o 
  -7   4   1      207.89      199.84      9.22 o 
  -6   4   1       82.69       74.11      5.92 o 
  -5   4   1       11.74        7.81      3.31 o 
  -4   4   1       53.22       62.47      5.68 o 
  -3   4   1     1351.16     1441.64     21.11 o 
  -2   4   1        4.70        6.36      3.38 o 
  -1   4   1      558.08      600.01     13.06 o 
   0   4   1      192.38      195.25      8.19 o 
   1   4   1       22.15       31.61      4.35 o 
   2   4   1        7.61        5.57      4.20 o 
   3   4   1       37.81       45.22      6.45 o 
   4   4   1        2.30       -2.67      5.05 o 
   5   4   1      295.46      286.82     38.93 o 
   6   4   1        0.01        9.82      6.13 o 
 -10   5   1       33.85       11.98      9.86 o 
  -9   5   1       51.06       47.38      7.48 o 
  -8   5   1      146.08      127.78     10.24 o 
  -7   5   1       31.82       28.56      5.39 o 
  -6   5   1      713.48      735.32     21.64 o 
  -5   5   1        5.85        3.58      3.40 o 
  -4   5   1      144.47      134.62      8.01 o 
  -3   5   1      158.97      155.29      7.93 o 
  -2   5   1        0.48        4.92      3.11 o 
  -1   5   1      181.73      161.57     12.88 o 
   0   5   1      773.79      767.34     30.33 o 
   1   5   1      176.71      166.12     17.73 o 
   2   5   1        5.43       -0.22      2.49 o 
   3   5   1      297.54      260.30     14.82 o 
   4   5   1       34.68       37.26      7.42 o 
   5   5   1        2.26       10.01      4.56 o 
   6   5   1        2.02        7.41      4.69 o 
 -10   6   1        1.41        2.80      6.08 o 
  -9   6   1       14.52        4.76      6.15 o 
  -8   6   1        7.68       10.76      8.07 o 
  -7   6   1       91.59       89.56      6.62 o 
  -6   6   1      375.83      355.86     11.74 o 
  -5   6   1      268.35      243.08      8.85 o 
  -4   6   1      176.79      162.18      9.74 o 
  -3   6   1       95.28       87.22      6.93 o 
  -2   6   1       31.38       28.18      4.16 o 
  -1   6   1      309.15      286.87     14.02 o 
   0   6   1        6.61       13.85      4.42 o 
   1   6   1      417.30      380.39     15.61 o 
   2   6   1      161.70      156.76     10.84 o 
   3   6   1       91.43       78.89     14.23 o 
   4   6   1        1.65        9.60      5.37 o 
   5   6   1        3.42       17.30      6.89 o 
 -10   7   1       33.93       16.03      8.37 o 
  -9   7   1       12.37       18.17      6.84 o 
  -8   7   1       24.14       13.55      7.17 o 
  -7   7   1       32.50       34.82      7.02 o 
  -6   7   1       84.77       77.07     13.61 o 
  -5   7   1      185.75      173.65     14.59 o 
  -4   7   1        8.23       11.86      7.34 o 
  -3   7   1       63.91       55.25      6.36 o 
  -2   7   1      314.98      305.40     12.91 o 
  -1   7   1       76.97       82.72      7.87 o 
   0   7   1       51.40       52.78      6.72 o 
   1   7   1       17.12       13.09      5.02 o 
   2   7   1       47.79       48.51      7.77 o 
   3   7   1       21.58       34.65      9.99 o 
  -9   8   1       52.21       44.55      7.28 o 
  -8   8   1       66.72       69.21     11.17 o 
  -7   8   1        3.21       14.88      7.48 o 
  -6   8   1        9.25       11.43      4.80 o 
  -5   8   1      142.02      132.46     10.09 o 
  -4   8   1       17.06        8.22      4.42 o 
  -3   8   1      219.72      219.36     12.55 o 
  -2   8   1      226.58      198.35     19.24 o 
  -1   8   1       78.69       85.95      8.81 o 
   0   8   1        6.95        7.72     10.97 o 
   1   8   1        1.56        0.45      4.07 o 
   2   8   1       50.51       46.93      8.80 o 
  -9   9   1       40.35       37.66      9.44 o 
  -8   9   1      163.83      148.53     13.74 o 
  -7   9   1       22.68       16.21      9.91 o 
  -6   9   1        2.29       17.21      7.34 o 
  -5   9   1       32.23       35.81     19.12 o 
  -4   9   1       54.52       61.79      8.52 o 
  -3   9   1       62.40       72.74     13.45 o 
  -2   9   1       72.57       73.15      8.63 o 
  -1   9   1        0.33       12.64     10.44 o 
   0   9   1      145.53      174.14     21.60 o 
   1   9   1        0.72        3.91      7.83 o 
  -8  10   1       21.31       49.73     15.98 o 
  -7  10   1        1.57       24.05     13.70 o 
  -6  10   1       12.30        2.69      9.29 o 
  -5  10   1       38.73       32.28     14.43 o 
  -4  10   1        0.24        6.93      8.32 o 
  -3  10   1       22.65        5.22      8.23 o 
  -2  10   1       68.16       64.40     16.47 o 
  -1  10   1       26.97       18.51     10.11 o 
   1 -10   2      320.26      368.51     19.73 o 
   2 -10   2      266.55      265.73     35.79 o 
   3 -10   2      608.77      620.82     46.02 o 
   4 -10   2      158.74      142.38     13.41 o 
   5 -10   2      157.23      152.78     14.04 o 
   6 -10   2      396.98      398.99     20.46 o 
   7 -10   2      382.38      375.66     20.71 o 
  -1  -9   2      940.33      979.28     36.40 o 
   0  -9   2      557.09      530.18     24.50 o 
   1  -9   2      859.49      828.80     48.63 o 
   2  -9   2     1379.51     1400.59     46.22 o 
   3  -9   2      933.42      883.03     26.47 o 
   4  -9   2      264.66      245.68     14.38 o 
   5  -9   2      531.08      514.02     20.83 o 
   6  -9   2       70.57       68.14      9.27 o 
   7  -9   2      311.04      321.72     17.99 o 
   8  -9   2      102.13      100.57     12.07 o 
   9  -9   2      202.82      178.52     16.47 o 
  -3  -8   2      148.25      158.61     13.74 o 
  -2  -8   2      643.45      675.08     27.56 o 
  -1  -8   2      990.97     1029.72     58.78 o 
   0  -8   2      499.75      513.00     19.79 o 
   1  -8   2     1702.63     1755.40     37.58 o 
   2  -8   2     2184.53     2282.28     43.64 o 
   3  -8   2     1013.41     1044.76     26.50 o 
   4  -8   2      455.28      459.94     45.90 o 
   5  -8   2     2783.47     2911.79     52.07 o 
   6  -8   2      117.15      101.07     11.24 o 
   7  -8   2       62.68       67.50      9.84 o 
   8  -8   2      328.87      324.94     27.77 o 
   9  -8   2      178.24      201.05     20.18 o 
  -4  -7   2      183.84      206.52     31.59 o 
  -3  -7   2      945.41      916.62     27.81 o 
  -2  -7   2     1877.54     1924.18     38.45 o 
  -1  -7   2      436.38      415.01     41.01 o 
   0  -7   2      284.05      323.90     21.11 o 
   1  -7   2     1922.06     1970.49     43.45 o 
   2  -7   2      747.04      740.05     24.58 o 
   3  -7   2     1861.05     1919.20     38.79 o 
   4  -7   2     1944.65     1966.62     40.46 o 
   5  -7   2     1829.51     1963.52     42.16 o 
   6  -7   2      427.54      457.37     18.64 o 
   7  -7   2      925.39      949.71     30.03 o 
   8  -7   2      446.74      486.76     39.66 o 
   9  -7   2       58.85       72.43     13.45 o 
  10  -7   2       52.07       41.01     10.48 o 
  -5  -6   2      457.15      487.90     22.48 o 
  -4  -6   2      834.74      831.37     27.81 o 
  -3  -6   2     2412.86     2452.82     42.08 o 
  -2  -6   2      796.84      852.92     23.48 o 
  -1  -6   2      858.31      820.33     23.75 o 
   0  -6   2     3867.19     3929.59     75.82 o 
   1  -6   2     1856.16     1889.26     35.30 o 
   2  -6   2       81.08      100.19      9.46 o 
   3  -6   2     1156.21     1150.43     23.63 o 
   4  -6   2     1197.48     1129.68     26.63 o 
   5  -6   2      797.79      800.46     14.89 o 
   6  -6   2     1227.66     1214.11     31.44 o 
   7  -6   2     1495.51     1554.26     48.71 o 
   8  -6   2      385.03      412.06     20.07 o 
   9  -6   2      278.80      286.96     29.19 o 
  10  -6   2      362.99      325.24     21.95 o 
  -6  -5   2      408.97      360.52     28.86 o 
  -5  -5   2      124.92      132.17     12.80 o 
  -4  -5   2     1260.09     1307.22     56.33 o 
  -3  -5   2     4070.27     4215.38     50.76 o 
  -2  -5   2     2328.06     2415.66     57.47 o 
  -1  -5   2     2127.80     2206.28     32.24 o 
   0  -5   2     7194.05     7472.68     57.37 o 
   1  -5   2     1112.78     1112.69     20.61 o 
   2  -5   2      269.35      242.00     10.64 o 
   3  -5   2     4479.87     4725.07     44.90 o 
   4  -5   2      733.97      744.04     15.67 o 
   5  -5   2        3.25        6.99      3.91 o 
   6  -5   2      988.35      981.60     26.94 o 
   7  -5   2     1153.08     1139.61     33.75 o 
   8  -5   2      330.04      378.07     19.02 o 
   9  -5   2      401.37      460.34     48.87 o 
  10  -5   2      483.38      513.02     25.82 o 
  -7  -4   2      788.88      829.72     40.11 o 
  -6  -4   2      102.19      100.12     11.63 o 
  -5  -4   2      955.57      954.38     27.73 o 
  -4  -4   2     2888.62     2972.66     62.81 o 
  -3  -4   2      361.96      347.38     14.66 o 
  -2  -4   2     2028.95     2065.50     43.21 o 
  -1  -4   2     7778.14     7902.15     74.47 o 
   0  -4   2     3775.83     3621.48     35.30 o 
   1  -4   2     4129.68     4359.90     43.17 o 
   2  -4   2     8175.08     8559.11     58.44 o 
   3  -4   2     2471.71     2373.17     29.38 o 
   4  -4   2       35.19       43.03      5.79 o 
   5  -4   2     1039.96     1026.31     16.01 o 
   6  -4   2     1179.26     1142.02     38.81 o 
   7  -4   2        1.09       11.39      4.64 o 
   8  -4   2      261.27      288.52     30.82 o 
   9  -4   2      809.95      837.13     32.00 o 
  10  -4   2      119.42      151.31     22.26 o 
  -7  -3   2      500.62      500.89     33.26 o 
  -6  -3   2      384.92      376.32     26.25 o 
  -5  -3   2     3324.40     3339.24     69.54 o 
  -4  -3   2     1810.78     1848.81     53.15 o 
  -3  -3   2      144.06      143.03      8.69 o 
  -2  -3   2     2877.41     2711.37     31.39 o 
  -1  -3   2     9088.12     9141.07     58.12 o 
   0  -3   2      734.42      675.96     12.58 o 
   1  -3   2     3272.46     3240.22     55.11 o 
   2  -3   2     9366.13     9584.32     66.65 o 
   3  -3   2     2123.84     2053.87     33.65 o 
   4  -3   2     1941.16     1868.12     22.41 o 
   5  -3   2     4517.17     4542.20     63.22 o 
   6  -3   2      412.66      389.92     16.64 o 
   7  -3   2       53.87       66.52      9.66 o 
   8  -3   2      378.52      393.22     20.14 o 
   9  -3   2      317.42      334.66     28.45 o 
  10  -3   2       28.03       31.96     16.96 o 
  -8  -2   2      924.42      923.51     45.98 o 
  -7  -2   2      615.34      622.93     35.14 o 
  -6  -2   2     1134.07     1106.21     41.50 o 
  -5  -2   2     5472.03     5779.27     85.19 o 
  -4  -2   2     1223.52     1181.37     34.89 o 
  -3  -2   2     4581.31     4700.05     47.36 o 
  -2  -2   2     6961.89     6859.66     51.90 o 
  -1  -2   2       99.20       70.10      4.06 o 
   0  -2   2       71.96       92.63      4.53 o 
   1  -2   2     8139.34     7893.29     83.36 o 
   2  -2   2     6808.85     6499.84     41.33 o 
   4  -2   2      538.43      452.08     13.84 o 
   5  -2   2     4152.99     4093.77     45.49 o 
   6  -2   2      353.84      353.75     15.87 o 
   7  -2   2      883.77      871.90     38.40 o 
   8  -2   2     1054.54     1106.04     47.53 o 
   9  -2   2       52.12       46.55     11.49 o 
  -9  -1   2      900.13      843.37     44.84 o 
  -8  -1   2        2.66       25.84     15.08 o 
  -7  -1   2     1042.72     1078.90     46.06 o 
  -6  -1   2     3830.64     3940.08     99.70 o 
  -5  -1   2     3395.04     3537.97     45.91 o 
  -4  -1   2      728.63      656.84     29.06 o 
  -3  -1   2    10457.78    10039.91     80.63 o 
  -2  -1   2    11387.99    10996.39     63.10 o 
  -1  -1   2     1016.97      860.10     12.73 o 
   0  -1   2    11640.11    11524.06     73.86 o 
   1  -1   2    12182.00    12163.01     55.51 o 
   2  -1   2    22488.21    23020.23    233.53 o 
   3  -1   2     3838.31     3728.92     39.21 o 
   4  -1   2     6311.13     6164.47     54.04 o 
   5  -1   2      515.85      487.03     23.15 o 
   6  -1   2      578.77      550.29     28.45 o 
   7  -1   2     1724.34     1844.00     55.03 o 
   8  -1   2      336.91      355.53     27.96 o 
   9  -1   2      179.65      152.53     20.30 o 
  -9   0   2      830.59      940.06     48.18 o 
  -8   0   2       22.78       28.70     12.96 o 
  -7   0   2     1859.31     1834.67     55.89 o 
  -6   0   2     1471.55     1459.42     34.33 o 
  -5   0   2      331.17      341.16     13.57 o 
  -4   0   2     6239.83     6047.19     41.25 o 
  -3   0   2    15096.08    14340.82     71.92 o 
  -2   0   2     2113.45     1938.56     17.64 o 
  -1   0   2     5989.84     5919.62     24.03 o 
   0   0   2     1110.80     1221.11      9.42 o 
   1   0   2    16610.89    15170.49     91.72 o 
   2   0   2      732.00      661.82     17.61 o 
   3   0   2     2754.38     2653.21     43.04 o 
   4   0   2      376.97      335.96     18.75 o 
   5   0   2       31.50       29.43      5.46 o 
   6   0   2      915.27      914.87     39.70 o 
   7   0   2     1643.71     1797.78     59.92 o 
   8   0   2       55.74       63.26     15.98 o 
   9   0   2      390.21      437.30     35.71 o 
  -9   1   2      314.71      307.18     26.41 o 
  -8   1   2      932.80      965.49     28.25 o 
  -7   1   2     2825.04     2945.26    123.02 o 
  -6   1   2      570.03      543.40     15.27 o 
  -5   1   2      609.75      590.73     13.48 o 
  -4   1   2     4099.06     3864.44     30.24 o 
  -3   1   2     2681.48     2681.46     31.93 o 
  -2   1   2      131.18       93.20      4.87 o 
   1   1   2      286.90      216.37      8.80 o 
   2   1   2     2906.88     2792.13     41.01 o 
   3   1   2     4484.19     4467.13     61.14 o 
   4   1   2       93.50      116.82     13.86 o 
   5   1   2      687.66      783.29     35.38 o 
   6   1   2      899.16      906.47     37.99 o 
   7   1   2      124.12      118.46     18.91 o 
   8   1   2       52.22       62.77     16.88 o 
 -10   2   2      318.54      274.25     28.21 o 
  -9   2   2      190.59      212.39     14.75 o 
  -8   2   2     2765.37     2889.51     67.09 o 
  -7   2   2     2844.30     2937.88     57.73 o 
  -6   2   2      233.42      223.05     11.38 o 
  -5   2   2     5396.79     5502.24     39.15 o 
  -4   2   2     5898.27     5820.88     47.26 o 
  -3   2   2      908.80     1000.15     12.68 o 
  -2   2   2     1738.59     1491.84     15.42 o 
  -1   2   2    10373.48    10735.39     48.24 o 
   0   2   2        3.52        9.98      2.18 o 
   1   2   2      616.17      534.39     11.37 o 
   2   2   2     8947.42     8989.05     85.11 o 
   3   2   2     2404.07     2499.79     46.71 o 
   4   2   2       97.67      115.11     15.82 o 
   5   2   2     2083.96     2234.99     66.77 o 
   6   2   2      814.13      863.92     38.48 o 
   7   2   2        1.21       14.10     10.92 o 
   8   2   2      305.45      274.49     26.82 o 
 -10   3   2       86.22       69.84     10.57 o 
  -9   3   2     1166.16     1179.41     25.95 o 
  -8   3   2     1567.80     1569.31     30.60 o 
  -7   3   2      971.90      995.29     25.91 o 
  -6   3   2     2718.14     2786.41     39.18 o 
  -5   3   2     5100.00     4944.12     36.34 o 
  -4   3   2     3068.31     2961.28     32.04 o 
  -3   3   2     1579.24     1544.08     19.53 o 
  -2   3   2     3975.65     3803.44     28.16 o 
  -1   3   2       84.97       59.69      3.97 o 
   0   3   2       30.05       26.17      3.67 o 
   1   3   2     4145.73     3996.81     93.43 o 
   2   3   2     1256.47     1150.51     32.12 o 
   3   3   2       95.69       91.33     16.67 o 
   4   3   2     1532.43     1476.25     49.00 o 
   5   3   2     1303.93     1441.76     50.55 o 
   6   3   2      385.34      409.82     29.35 o 
   7   3   2      347.43      314.60     29.10 o 
 -10   4   2       80.94       94.00     11.40 o 
  -9   4   2     1092.42     1045.94     24.15 o 
  -8   4   2      252.61      262.98     12.02 o 
  -7   4   2      240.53      251.22     10.42 o 
  -6   4   2     4595.51     4697.30     63.59 o 
  -5   4   2     3815.61     3862.26     32.09 o 
  -4   4   2      482.75      429.59     10.11 o 
  -3   4   2     4643.27     4491.80     37.49 o 
  -2   4   2     8683.10     9122.79     56.61 o 
  -1   4   2      267.01      255.71      8.83 o 
   0   4   2      161.28      117.16      6.62 o 
   1   4   2     2356.37     2302.77     69.87 o 
   2   4   2       31.48       50.96      6.31 o 
   3   4   2      144.12      119.95      9.23 o 
   4   4   2     2381.09     2606.06     58.74 o 
   5   4   2      404.63      415.39     19.99 o 
   6   4   2       18.72       18.11     11.29 o 
 -10   5   2      550.05      515.94     50.50 o 
  -9   5   2     1093.79     1109.42     32.54 o 
  -8   5   2       32.12       27.58      5.69 o 
  -7   5   2      766.78      756.95     18.77 o 
  -6   5   2     1522.26     1509.85     29.45 o 
  -5   5   2      147.99      149.61      7.01 o 
  -4   5   2     1362.63     1392.59     41.74 o 
  -3   5   2     5569.56     5578.10     44.24 o 
  -2   5   2      838.92      778.26     15.70 o 
  -1   5   2      869.27      893.90     17.53 o 
   0   5   2     3187.25     3109.52     50.26 o 
   1   5   2     2270.55     2281.82     64.45 o 
   2   5   2        5.05        8.41      3.81 o 
   3   5   2      619.24      559.85     37.62 o 
   4   5   2      504.24      471.84     20.77 o 
   5   5   2       66.25       60.09     13.82 o 
 -10   6   2      683.29      718.56     37.46 o 
  -9   6   2      483.61      495.31     21.95 o 
  -8   6   2      481.99      449.70     14.41 o 
  -7   6   2     1799.63     1785.55     26.08 o 
  -6   6   2      210.81      198.47     10.41 o 
  -5   6   2      105.39      110.55     12.96 o 
  -4   6   2     1469.50     1455.42     28.86 o 
  -3   6   2      917.84      924.01     32.69 o 
  -2   6   2        3.74       14.41      5.13 o 
  -1   6   2     4017.08     4111.94     59.21 o 
   0   6   2     1016.78      990.07     39.70 o 
   1   6   2      262.34      275.68     13.12 o 
   2   6   2      784.88      756.05     23.50 o 
   3   6   2     1462.92     1446.13     54.30 o 
   4   6   2      161.53      157.64     13.39 o 
 -10   7   2      323.56      301.40     30.98 o 
  -9   7   2      441.79      449.18     27.15 o 
  -7   7   2     2022.91     2050.53     32.93 o 
  -6   7   2      317.15      287.31     14.76 o 
  -5   7   2      528.12      502.31     18.59 o 
  -4   7   2      938.33      915.98     24.11 o 
  -3   7   2      427.27      421.23     15.40 o 
  -2   7   2       39.43       32.17      5.69 o 
  -1   7   2     1710.30     1649.92     29.34 o 
   0   7   2      448.50      423.80     16.68 o 
   1   7   2      212.86      242.41     26.09 o 
   2   7   2     1017.79     1037.97     28.19 o 
   3   7   2      668.10      680.91     41.86 o 
  -9   8   2      403.07      368.73     19.63 o 
  -8   8   2      809.76      713.20     36.69 o 
  -7   8   2      358.63      321.42     17.47 o 
  -6   8   2      626.44      624.51     20.79 o 
  -5   8   2     2284.80     2281.52     42.17 o 
  -4   8   2      286.61      269.17     12.81 o 
  -3   8   2      279.64      269.38     13.00 o 
  -2   8   2      731.63      731.30     22.25 o 
  -1   8   2      426.26      472.17     18.07 o 
   0   8   2        5.11        8.38      4.91 o 
   1   8   2      485.18      447.00     29.67 o 
   2   8   2      482.54      415.53     30.49 o 
  -9   9   2      352.05      322.84     29.67 o 
  -8   9   2      162.11      137.29     20.22 o 
  -7   9   2       75.47       61.63     16.96 o 
  -6   9   2      715.07      764.29     38.89 o 
  -5   9   2      930.73      955.22     42.47 o 
  -4   9   2      179.91      177.80     19.40 o 
  -3   9   2      706.97      662.06     35.30 o 
  -2   9   2      855.67      871.99     40.60 o 
  -1   9   2      146.73      172.83     19.40 o 
   0   9   2      141.34      170.47     21.93 o 
  -7  10   2       90.45       77.04     16.39 o 
  -6  10   2      229.69      188.32     23.23 o 
  -5  10   2      138.76      136.47     19.65 o 
  -4  10   2      213.17      218.08     23.48 o 
  -3  10   2      513.06      562.03     35.54 o 
  -2  10   2      448.44      440.15     31.14 o 
   1 -10   3        3.37        4.47      5.32 o 
   2 -10   3        0.61        9.58      5.56 o 
   3 -10   3       26.50       26.52      7.79 o 
   4 -10   3        2.24       12.05      6.22 o 
   5 -10   3       50.30       45.27     19.65 o 
   6 -10   3       88.62       74.76     20.99 o 
   7 -10   3      122.00      106.18     12.53 o 
  -1  -9   3       17.65       16.10      6.52 o 
   0  -9   3       88.20       78.49     14.55 o 
   1  -9   3        5.56       12.24      8.03 o 
   2  -9   3        5.87       22.05      9.13 o 
   3  -9   3       30.89       13.48      5.78 o 
   4  -9   3       10.11       10.63      5.48 o 
   5  -9   3       17.62       27.06      8.89 o 
   6  -9   3       56.13       59.65      9.45 o 
   7  -9   3        3.25        8.84      5.82 o 
   8  -9   3        0.39       -0.78      8.07 o 
  -3  -8   3       63.83       53.10     10.62 o 
  -2  -8   3       51.54       52.29      8.75 o 
  -1  -8   3        4.25        7.59      5.01 o 
   0  -8   3        1.51       13.86      5.27 o 
   1  -8   3       36.50       32.88      6.92 o 
   2  -8   3      306.48      273.78     14.44 o 
   3  -8   3      237.88      249.19     17.00 o 
   4  -8   3       27.87       31.37      8.36 o 
   5  -8   3      187.51      172.69     12.94 o 
   6  -8   3       40.72       36.39      7.35 o 
   7  -8   3       49.18       57.29      9.19 o 
   8  -8   3       19.85       41.86     10.80 o 
   9  -8   3        1.99        7.80     11.01 o 
  -4  -7   3       18.19       19.71     11.62 o 
  -3  -7   3       80.41       60.97     10.35 o 
  -2  -7   3       30.96       24.22      6.45 o 
  -1  -7   3        7.18       11.65      4.70 o 
   0  -7   3      345.25      307.39     14.76 o 
   1  -7   3      221.14      200.46     13.04 o 
   2  -7   3      116.97      110.20     14.23 o 
   3  -7   3      167.26      164.12     10.75 o 
   4  -7   3      338.08      320.63     21.32 o 
   5  -7   3      344.31      336.57     24.54 o 
   6  -7   3       18.32       21.38     11.25 o 
   7  -7   3        7.35        0.31     14.43 o 
   8  -7   3        2.92        4.89      6.25 o 
   9  -7   3        5.38        4.61     11.78 o 
  -5  -6   3        5.43        7.44      5.07 o 
  -4  -6   3       14.29        6.28      6.11 o 
  -3  -6   3       14.19        7.34      4.75 o 
  -2  -6   3        0.05        2.73      2.62 o 
  -1  -6   3      180.93      180.73     24.38 o 
   0  -6   3      173.97      157.89      9.87 o 
   1  -6   3        9.42        7.89      4.14 o 
   2  -6   3        0.43        4.33      3.66 o 
   3  -6   3       29.66       39.56      5.88 o 
   4  -6   3      376.47      370.02     15.24 o 
   5  -6   3      584.38      570.35     19.80 o 
   6  -6   3        6.58        8.01      5.25 o 
   7  -6   3      338.84      340.11     17.80 o 
   8  -6   3       25.43       26.14      5.93 o 
   9  -6   3        0.93       12.87      7.55 o 
  10  -6   3       10.85       15.72      9.21 o 
  -6  -5   3        0.03        4.07      6.27 o 
  -5  -5   3       11.92        4.76      4.73 o 
  -4  -5   3       25.64       12.33     10.48 o 
  -3  -5   3      512.24      461.21     17.02 o 
  -2  -5   3        0.94        6.24      4.20 o 
  -1  -5   3        6.06        8.45      4.38 o 
   0  -5   3      758.10      747.59     17.89 o 
   1  -5   3      334.13      332.72     11.57 o 
   2  -5   3        4.78        5.31      3.69 o 
   3  -5   3       38.76       42.11     10.19 o 
   4  -5   3        3.29        1.91      3.80 o 
   5  -5   3        0.61        5.80      7.83 o 
   6  -5   3        0.99        0.11      4.48 o 
   7  -5   3      308.95      315.92     16.48 o 
   8  -5   3        8.72       10.44     12.55 o 
   9  -5   3        0.50        6.12      6.84 o 
  10  -5   3       60.87       60.25     14.81 o 
  -7  -4   3       25.21       19.97      7.86 o 
  -6  -4   3       47.46       54.79     10.35 o 
  -5  -4   3      141.70      154.63     12.01 o 
  -4  -4   3       95.79       86.35     10.27 o 
  -3  -4   3       39.60       27.85      5.14 o 
  -2  -4   3      155.46      155.01     12.72 o 
  -1  -4   3      663.47      623.45     20.46 o 
   0  -4   3     1817.71     1847.52     24.48 o 
   1  -4   3        6.69        1.95      2.28 o 
   2  -4   3      888.18      895.12     18.42 o 
   3  -4   3      399.33      402.48     12.25 o 
   4  -4   3        6.54        7.83      4.63 o 
   5  -4   3      198.89      203.30     10.86 o 
   6  -4   3       16.69       14.99      5.46 o 
   7  -4   3       10.37        9.25      4.16 o 
   8  -4   3        4.56       10.51      6.13 o 
   9  -4   3        0.92        8.47      7.26 o 
  10  -4   3       46.80       44.27     14.92 o 
  -6  -3   3        6.30       11.66      8.56 o 
  -5  -3   3        4.30       12.39     12.72 o 
  -4  -3   3        9.33        9.86      7.34 o 
  -3  -3   3       52.39       53.14      5.59 o 
  -2  -3   3       13.01        8.59      3.59 o 
  -1  -3   3        0.45        4.31      2.21 o 
   0  -3   3     2801.00     2976.72     45.90 o 
   1  -3   3      192.12      191.17      7.17 o 
   2  -3   3     2766.59     2809.16     16.84 o 
   3  -3   3     1063.99     1024.72     42.19 o 
   4  -3   3       96.57       75.20      6.23 o 
   5  -3   3       71.60       69.12     12.84 o 
   6  -3   3       15.59       21.80      5.46 o 
   7  -3   3      267.58      272.41     16.22 o 
   8  -3   3       60.80       27.23     10.27 o 
   9  -3   3        1.77       -4.32      8.15 o 
  -8  -2   3       11.64       20.22     14.27 o 
  -7  -2   3       33.51       34.00     14.84 o 
  -6  -2   3        0.15       12.07     12.96 o 
  -5  -2   3       40.67       42.32     15.94 o 
  -4  -2   3      193.35      190.16     10.74 o 
  -3  -2   3      134.94      143.62      9.26 o 
  -2  -2   3       13.37       10.54      4.50 o 
  -1  -2   3      159.06      176.33      5.86 o 
   0  -2   3       18.95       17.70      1.71 o 
   1  -2   3        0.32        3.90      1.53 o 
   2  -2   3     2144.07     2163.83     27.68 o 
   3  -2   3      351.59      312.05     10.95 o 
   4  -2   3       74.57       57.21      7.09 o 
   5  -2   3      315.18      297.68     29.51 o 
   6  -2   3      134.07      128.23     11.08 o 
   7  -2   3       32.91       19.40      7.99 o 
   8  -2   3        0.35        9.13      4.57 o 
  -9  -1   3       12.70       28.86     17.20 o 
  -8  -1   3       37.58       40.27     15.16 o 
  -7  -1   3       27.72       14.19      8.64 o 
  -6  -1   3      113.97      121.12     10.83 o 
  -5  -1   3      273.85      239.80     12.90 o 
  -4  -1   3      275.84      244.35     18.87 o 
  -3  -1   3     1679.52     1666.93     25.05 o 
  -2  -1   3      369.07      358.43     10.60 o 
  -1  -1   3       43.45       36.39      3.62 o 
   0  -1   3        0.02        4.88      1.29 o 
   1  -1   3       23.79       27.03      4.48 o 
   2  -1   3       36.00       39.83      4.29 o 
   3  -1   3       13.11       11.17      5.75 o 
   4  -1   3      137.95      111.36     12.39 o 
   5  -1   3      315.66      307.51     19.32 o 
   6  -1   3        5.72        7.66      6.77 o 
   7  -1   3        9.63        7.58      6.11 o 
   8  -1   3       37.06       21.11     12.07 o 
   9  -1   3        1.44       11.66     13.37 o 
  -9   0   3       51.92       48.18     13.70 o 
  -8   0   3        2.11       16.28      7.28 o 
  -7   0   3        7.79        7.13      5.59 o 
  -6   0   3       20.48       19.17      5.11 o 
  -5   0   3      145.94      128.69      8.79 o 
  -4   0   3        5.34       12.44      6.06 o 
  -3   0   3     2862.11     2793.57     22.74 o 
  -2   0   3     3260.59     3296.17     20.61 o 
  -1   0   3     1598.28     1587.11     10.86 o 
   0   0   3     1550.39     1698.89     19.16 o 
   2   0   3      165.45      158.57      9.29 o 
   3   0   3      111.50      113.97     10.03 o 
   4   0   3      101.80       88.05     12.31 o 
   5   0   3       28.47       17.53      6.85 o 
   6   0   3      106.31       84.95     12.96 o 
   7   0   3       59.74       79.65     18.59 o 
   8   0   3        0.03        6.28      5.46 o 
  -9   1   3       19.03       15.60      7.34 o 
  -8   1   3       18.84        8.97      5.21 o 
  -7   1   3       55.31       52.51      6.22 o 
  -6   1   3       77.92       80.66      8.71 o 
  -5   1   3      240.25      263.76      8.87 o 
  -4   1   3        9.90       16.32      2.98 o 
  -3   1   3      444.78      433.40     10.91 o 
  -2   1   3      496.36      488.99      7.40 o 
  -1   1   3     1647.74     1726.08      9.35 o 
   0   1   3     2848.98     2922.82     24.05 o 
   1   1   3     1401.48     1390.81     22.50 o 
   2   1   3        1.06        2.20      4.32 o 
   3   1   3       47.12       37.66      7.99 o 
   4   1   3      115.97       97.75     13.86 o 
   5   1   3       42.60       47.12      9.62 o 
   6   1   3      183.34      160.28     19.16 o 
   7   1   3       18.52       26.82     10.60 o 
   8   1   3       38.80       33.59     12.47 o 
 -10   2   3        3.42       12.75      6.09 o 
  -9   2   3        6.89       15.66      7.38 o 
  -8   2   3      248.18      239.66     11.80 o 
  -7   2   3      233.28      238.97     10.50 o 
  -6   2   3        1.92        8.12      3.36 o 
  -5   2   3       15.45       15.54      3.30 o 
  -4   2   3      123.34      131.69      6.02 o 
  -3   2   3       38.91       42.43      3.72 o 
  -2   2   3       48.91       59.12      3.39 o 
  -1   2   3      181.71      190.03     10.19 o 
   0   2   3      817.61      785.60     10.64 o 
   1   2   3      145.98      140.51      6.82 o 
   2   2   3      362.93      370.04     16.14 o 
   3   2   3      397.61      390.01     20.06 o 
   4   2   3       99.82      127.75     16.79 o 
   5   2   3       90.83       90.08     16.47 o 
   6   2   3       44.19       38.97     11.17 o 
   7   2   3       16.21       32.53     11.49 o 
 -10   3   3       25.73       20.99      8.18 o 
  -9   3   3        1.43        6.80      3.39 o 
  -8   3   3       14.32       22.76      5.51 o 
  -7   3   3      229.49      224.65     10.55 o 
  -6   3   3      244.50      246.92      9.76 o 
  -5   3   3      799.92      794.74     14.54 o 
  -4   3   3      436.74      438.36     13.16 o 
  -3   3   3        8.82       10.26      3.35 o 
  -2   3   3      188.40      220.76     13.33 o 
  -1   3   3      593.71      649.73      9.33 o 
   0   3   3       64.81       70.50      4.34 o 
   1   3   3      205.37      218.14      8.85 o 
   2   3   3        2.02        5.44      3.18 o 
   3   3   3       57.02       50.55     10.88 o 
   4   3   3       39.72       37.34      7.58 o 
   5   3   3       16.67       19.57      7.91 o 
   6   3   3        3.59        4.48      6.11 o 
   7   3   3      200.39      182.37     23.97 o 
 -10   4   3        0.68        3.79      5.04 o 
  -9   4   3        9.08       16.00      4.91 o 
  -8   4   3       41.52       30.89      5.39 o 
  -7   4   3      129.68      128.27      8.13 o 
  -6   4   3      517.00      517.54     14.01 o 
  -5   4   3      288.09      250.38      9.07 o 
  -4   4   3     1302.78     1366.28     17.76 o 
  -3   4   3        0.66        4.39      3.91 o 
  -2   4   3      778.74      816.62     12.91 o 
  -1   4   3       61.96       66.23      4.69 o 
   0   4   3        1.72        5.44      2.34 o 
   1   4   3       27.04       21.47      4.21 o 
   2   4   3      263.77      254.11     11.63 o 
   3   4   3      105.18       98.82      8.60 o 
   4   4   3        4.71        2.08      3.59 o 
   5   4   3      130.18      127.66     13.91 o 
   6   4   3        2.51        9.02      5.72 o 
 -10   5   3        0.05        5.81      4.69 o 
  -9   5   3        1.01        7.48      3.55 o 
  -8   5   3        1.96        7.12      3.13 o 
  -7   5   3       39.51       41.00      5.31 o 
  -6   5   3       10.33       10.78      3.40 o 
  -5   5   3       52.81       64.84      5.10 o 
  -4   5   3      897.73      893.20     18.55 o 
  -3   5   3      701.38      733.95     16.75 o 
  -2   5   3      520.81      529.02     16.63 o 
  -1   5   3       47.32       51.89      8.36 o 
   0   5   3       21.51       24.01      4.43 o 
   1   5   3       71.54       55.30      5.99 o 
   2   5   3        0.74        5.62      3.75 o 
   3   5   3      435.85      432.86     35.46 o 
   4   5   3       44.57       55.23     20.01 o 
   5   5   3       50.39       41.93      7.92 o 
 -10   6   3       89.25       78.97     28.98 o 
  -9   6   3       29.58       20.82      9.62 o 
  -8   6   3       56.17       47.36      5.11 o 
  -7   6   3        0.38        7.44      4.73 o 
  -6   6   3        0.03        6.54      4.87 o 
  -5   6   3       44.89       56.26      8.52 o 
  -4   6   3       41.46       45.42      5.47 o 
  -3   6   3       57.35       62.13      5.87 o 
  -2   6   3       50.23       51.67      5.85 o 
  -1   6   3       67.96       67.55     13.37 o 
   0   6   3      370.18      359.19     14.41 o 
   1   6   3      111.55      106.02      8.77 o 
   2   6   3       82.30       76.67      9.58 o 
   3   6   3       21.13       23.62     12.39 o 
   4   6   3       33.97       34.51      9.62 o 
 -10   7   3       39.80       38.21     11.00 o 
  -9   7   3       99.80       84.84     12.72 o 
  -8   7   3      202.57      186.96     10.94 o 
  -7   7   3      188.54      161.77      9.09 o 
  -6   7   3      134.55      127.99      8.22 o 
  -5   7   3        5.91        4.48      4.48 o 
  -4   7   3       22.61       29.94      5.54 o 
  -3   7   3      104.11       98.81     12.68 o 
  -2   7   3       10.25       14.40      6.77 o 
  -1   7   3      170.47      168.33     13.13 o 
   0   7   3      102.34       84.33      7.75 o 
   1   7   3       18.95        4.06      4.42 o 
   2   7   3        2.99       34.40     14.27 o 
   3   7   3       11.17       17.69      8.07 o 
  -9   8   3       83.32       89.75     12.33 o 
  -8   8   3        1.34        4.70      3.63 o 
  -7   8   3      152.56      142.74      9.61 o 
  -6   8   3      334.77      302.74     15.79 o 
  -5   8   3       52.22       46.39     11.41 o 
  -4   8   3        0.00        3.26      7.91 o 
  -3   8   3       63.69       81.44     13.45 o 
  -2   8   3       49.06       51.03     10.11 o 
  -1   8   3       23.63       21.20      8.40 o 
   0   8   3       98.34       72.56     14.84 o 
   1   8   3       21.36        7.09      5.95 o 
   2   8   3      124.65      114.79     17.69 o 
  -9   9   3        9.47        1.55      7.66 o 
  -8   9   3        4.27        2.53      7.34 o 
  -7   9   3        0.62       16.30     11.01 o 
  -6   9   3       59.45       82.34     20.95 o 
  -5   9   3       32.55       25.76     13.78 o 
  -4   9   3        8.51       10.19      8.56 o 
  -3   9   3       20.21       11.09      8.64 o 
  -2   9   3        0.14       20.06     13.45 o 
  -1   9   3       44.72       55.52     15.08 o 
   0   9   3      141.08      146.50     19.73 o 
  -7  10   3        2.53       10.03     10.52 o 
  -6  10   3        0.46       11.41     10.92 o 
  -5  10   3       16.68       14.92      9.95 o 
  -4  10   3       34.67       48.75     15.08 o 
  -3  10   3        1.83       12.72     10.60 o 
  -2  10   3       19.49       16.55     13.53 o 
   1 -10   4       78.25       72.56     15.33 o 
   2 -10   4      122.52      107.25     11.51 o 
   3 -10   4      124.23      118.49     12.05 o 
   4 -10   4      107.65       87.08     10.24 o 
   5 -10   4      136.83      130.75     18.10 o 
   6 -10   4      445.22      412.03     20.98 o 
   7 -10   4      314.83      350.76     28.90 o 
  -1  -9   4      593.51      570.18     34.65 o 
   0  -9   4      392.05      362.23     17.84 o 
   1  -9   4      114.56       87.31      9.94 o 
   2  -9   4      412.43      422.45     18.70 o 
   3  -9   4      205.32      217.53     14.44 o 
   4  -9   4       62.52       57.36      9.23 o 
   5  -9   4      149.14      132.16     11.81 o 
   6  -9   4      615.30      644.41     25.23 o 
   7  -9   4       12.56       27.69     15.41 o 
   8  -9   4      486.48      450.59     23.78 o 
  -3  -8   4       28.88       35.54     12.72 o 
  -2  -8   4      429.96      373.87     28.13 o 
  -1  -8   4      304.20      313.33     16.17 o 
   0  -8   4       91.36       97.31      9.23 o 
   1  -8   4      798.55      811.35     23.44 o 
   2  -8   4     1767.46     1833.15     59.59 o 
   3  -8   4      397.90      393.83     18.22 o 
   4  -8   4      614.79      594.94     31.75 o 
   5  -8   4      242.93      264.39     15.61 o 
   6  -8   4      345.45      356.73     18.67 o 
   7  -8   4       78.56       70.69      9.57 o 
   8  -8   4      331.82      320.19     29.55 o 
   9  -8   4      187.69      180.65     16.31 o 
  -4  -7   4       31.77       60.00     15.08 o 
  -3  -7   4      109.13      106.72     10.55 o 
  -2  -7   4      328.91      342.02     16.48 o 
  -1  -7   4       84.07       91.15     10.88 o 
   0  -7   4      614.20      605.41     32.28 o 
   1  -7   4     1024.72     1073.50     27.55 o 
   2  -7   4      461.23      479.50     17.89 o 
   3  -7   4      677.26      712.24     26.25 o 
   4  -7   4     2329.60     2488.95     56.41 o 
   5  -7   4     1245.49     1269.54     47.28 o 
   6  -7   4      682.40      755.76     24.89 o 
   7  -7   4      373.82      370.92     18.64 o 
   8  -7   4      326.82      281.81     18.22 o 
   9  -7   4      102.64      106.01     12.93 o 
  -5  -6   4      154.89      182.53     23.07 o 
  -4  -6   4      247.04      256.76     19.61 o 
  -3  -6   4     1309.28     1302.30     29.48 o 
  -2  -6   4      696.05      661.87     19.80 o 
  -1  -6   4       45.74       30.19      5.03 o 
   0  -6   4      195.32      177.89      9.95 o 
   1  -6   4     1456.72     1507.52     76.02 o 
   2  -6   4       58.40       57.28      6.23 o 
   3  -6   4     1415.02     1442.72     30.53 o 
   4  -6   4     3532.46     3843.62     59.95 o 
   5  -6   4      552.47      575.01     25.97 o 
   6  -6   4     1060.74     1075.39     28.66 o 
   7  -6   4     1993.57     2088.49     45.96 o 
   8  -6   4      565.09      563.77     37.05 o 
   9  -6   4      119.34      120.15     19.16 o 
  -6  -5   4      289.54      328.54     28.70 o 
  -5  -5   4       56.96       61.88     10.18 o 
  -4  -5   4     1204.77     1242.33     35.06 o 
  -3  -5   4     1041.18     1002.56     41.99 o 
  -2  -5   4      187.11      171.92      9.73 o 
  -1  -5   4     2282.89     2358.13     59.19 o 
   0  -5   4     1673.00     1663.31     38.56 o 
   1  -5   4      275.72      279.08     10.92 o 
   2  -5   4      535.06      572.54     30.25 o 
   3  -5   4      902.40      874.20     27.76 o 
   4  -5   4      714.83      711.88     18.70 o 
   5  -5   4     1080.21     1152.06     27.99 o 
   6  -5   4     2254.65     2372.14     92.90 o 
   7  -5   4     1249.52     1295.90     34.89 o 
   8  -5   4      483.16      504.41     22.62 o 
   9  -5   4      784.10      757.18     58.00 o 
  -7  -4   4      400.42      379.66     30.57 o 
  -6  -4   4       16.00       -1.14      7.01 o 
  -5  -4   4      203.38      186.54     12.63 o 
  -4  -4   4     1469.55     1464.91     77.61 o 
  -3  -4   4      278.24      275.26     12.42 o 
  -2  -4   4      728.01      719.97     23.64 o 
  -1  -4   4     5665.50     5843.67    104.72 o 
   0  -4   4     3277.09     3374.39     81.04 o 
   1  -4   4      190.98      176.01      7.91 o 
   2  -4   4     3943.88     4078.66     38.55 o 
   3  -4   4     3458.48     3498.49     48.14 o 
   4  -4   4      347.00      357.26     13.11 o 
   5  -4   4     1024.10     1007.10     31.88 o 
   6  -4   4     1462.39     1467.25     76.55 o 
   7  -4   4      344.58      351.77     37.58 o 
   8  -4   4      678.67      657.48     28.37 o 
   9  -4   4      742.02      812.72     46.39 o 
  -7  -3   4      266.23      248.73     24.05 o 
  -6  -3   4        1.21        6.85      9.13 o 
  -5  -3   4      544.05      518.33     29.92 o 
  -4  -3   4     1565.67     1537.53     41.54 o 
  -3  -3   4       79.81       73.69      5.13 o 
  -2  -3   4     1617.89     1576.19     22.27 o 
  -1  -3   4     2584.39     2387.63     21.31 o 
   0  -3   4     1848.13     1895.65     18.88 o 
   1  -3   4     7144.44     7334.00     48.24 o 
   3  -3   4     2082.99     2063.65     27.15 o 
   4  -3   4      820.93      768.80     23.48 o 
   5  -3   4     1791.73     1853.01     32.45 o 
   6  -3   4     2420.68     2402.04     64.61 o 
   7  -3   4      105.14      111.82     11.43 o 
   8  -3   4      715.09      743.18     40.35 o 
   9  -3   4      402.40      406.64     31.55 o 
  -8  -2   4      408.04      390.42     31.79 o 
  -7  -2   4       23.50       43.45     14.84 o 
  -6  -2   4     2697.72     2741.26     46.09 o 
  -5  -2   4      889.00      769.62     24.70 o 
  -4  -2   4       30.40       34.95      5.61 o 
  -3  -2   4       97.31       83.69      7.40 o 
  -2  -2   4     6589.69     6682.67     38.49 o 
  -1  -2   4      651.83      621.19      7.94 o 
   0  -2   4       79.00       54.45      2.26 o 
   1  -2   4     7362.08     7385.95     34.06 o 
   2  -2   4     4200.04     4069.22     23.11 o 
   3  -2   4     1238.35     1177.46     35.71 o 
   4  -2   4    18628.50    19090.01     96.70 o 
   5  -2   4     1923.37     1878.20     78.14 o 
   6  -2   4      349.38      347.62     23.56 o 
   7  -2   4      922.12     1021.75     44.68 o 
   8  -2   4      749.39      779.05     41.41 o 
   9  -2   4      119.40      111.69     22.26 o 
  -9  -1   4      533.08      574.34     38.32 o 
  -8  -1   4      331.75      334.90     26.41 o 
  -7  -1   4        4.28       10.71      5.58 o 
  -6  -1   4     3521.82     3467.81     63.93 o 
  -5  -1   4     1018.71      958.91     25.78 o 
  -4  -1   4     1194.20     1211.39     23.76 o 
  -3  -1   4     5185.27     5002.40     45.87 o 
  -2  -1   4     1588.80     1453.10     37.22 o 
  -1  -1   4       44.34       65.65      5.87 o 
   0  -1   4     5298.17     5220.46     24.34 o 
   1  -1   4     6388.24     6251.79     56.50 o 
   2  -1   4     7243.10     7414.41     68.73 o 
   3  -1   4      122.85      105.17      9.54 o 
   4  -1   4     5972.29     6163.41     78.35 o 
   5  -1   4     2366.19     2554.33     65.95 o 
   6  -1   4     1430.00     1448.45     51.69 o 
   7  -1   4     2100.52     2388.50     66.12 o 
   8  -1   4      563.11      566.84     34.81 o 
   9  -1   4       24.11       21.03     16.47 o 
  -9   0   4       54.22       46.88     14.76 o 
  -8   0   4       24.99       26.46      7.74 o 
  -7   0   4      685.83      636.28     21.99 o 
  -6   0   4     1551.70     1486.19     86.01 o 
  -5   0   4       86.27       82.99      5.75 o 
  -4   0   4     2863.89     2732.18     46.70 o 
  -3   0   4    10001.47     9629.00     69.76 o 
  -2   0   4     4419.38     4358.41     26.39 o 
  -1   0   4     2693.80     2525.49     18.05 o 
   0   0   4    14961.19    15813.42     96.85 o 
   1   0   4      276.42      222.97      9.38 o 
   2   0   4      956.58      932.88     23.07 o 
   4   0   4     3254.35     3413.27     60.98 o 
   5   0   4      536.55      555.34     31.31 o 
   6   0   4     1853.80     2097.71     58.37 o 
   7   0   4     1047.93     1163.60     46.80 o 
   8   0   4      334.94      345.01     28.70 o 
  -9   1   4        1.26       18.29     13.94 o 
  -8   1   4      242.92      220.78     15.01 o 
  -7   1   4     1929.25     1841.25     29.98 o 
  -6   1   4       20.42       20.10      3.91 o 
  -5   1   4        8.83        7.29      2.91 o 
  -4   1   4     7713.58     7723.17     50.43 o 
  -3   1   4     1676.26     1500.99     15.98 o 
  -2   1   4      707.92      653.01      8.69 o 
  -1   1   4    23725.72    24567.39     76.71 o 
   0   1   4    12542.33    12133.10     56.14 o 
   1   1   4     1074.82      975.03     19.89 o 
   2   1   4     7448.64     7544.85     75.49 o 
   3   1   4     5759.59     5945.34     72.64 o 
   4   1   4      337.62      334.33     21.52 o 
   5   1   4      575.26      568.14     30.49 o 
   6   1   4     2132.87     2323.45     69.30 o 
   7   1   4      242.37      277.02     65.87 o 
   8   1   4      134.63      145.77     23.72 o 
 -10   2   4      233.53      224.68     16.96 o 
  -9   2   4      415.55      412.56     16.29 o 
  -8   2   4     1469.92     1477.79     28.86 o 
  -7   2   4      486.05      467.46     14.95 o 
  -6   2   4      134.43      141.47     10.45 o 
  -5   2   4     1408.28     1299.19     18.75 o 
  -4   2   4     2485.44     2406.99     35.42 o 
  -3   2   4      811.24      819.67     21.77 o 
  -2   2   4     1784.35     1660.41     36.28 o 
  -1   2   4     9915.22     9749.92     82.26 o 
   0   2   4     5241.19     5185.60     62.28 o 
   1   2   4     6313.11     6491.63     60.90 o 
   2   2   4     8099.21     8170.96     78.10 o 
   3   2   4     2067.26     2218.53     45.49 o 
   4   2   4     1191.91     1306.59     44.27 o 
   5   2   4     1928.06     2224.40     57.39 o 
   6   2   4      672.02      628.23     34.89 o 
   7   2   4      128.18       93.02     15.49 o 
 -10   3   4        0.37       10.55      5.57 o 
  -9   3   4      598.32      634.38     24.62 o 
  -8   3   4     2395.74     2527.91     54.22 o 
  -7   3   4      326.76      342.18     12.86 o 
  -6   3   4     1739.87     1741.45     27.66 o 
  -5   3   4     5498.35     5465.80     39.29 o 
  -4   3   4      253.07      196.15      7.17 o 
  -3   3   4      353.39      321.45      8.49 o 
  -2   3   4     8352.72     8412.68     51.77 o 
   0   3   4      106.52       80.58      4.59 o 
   1   3   4     6087.75     6061.78     46.15 o 
   2   3   4     7049.79     7339.24     80.55 o 
   3   3   4     1018.57     1042.94     38.28 o 
   4   3   4     2177.55     2444.42     41.87 o 
   5   3   4     1906.55     2204.18     60.49 o 
   6   3   4       72.96       99.62     17.28 o 
 -10   4   4       89.07       72.01      8.65 o 
  -9   4   4      847.58      839.62     22.02 o 
  -8   4   4      495.01      486.01     15.96 o 
  -7   4   4       60.43       51.97      5.63 o 
  -6   4   4     4511.30     4605.12     53.85 o 
  -5   4   4     3769.01     3866.11     34.01 o 
  -4   4   4     1087.36     1098.43     16.30 o 
  -3   4   4     5589.05     5540.52     37.80 o 
  -2   4   4     4940.15     4800.49     66.44 o 
  -1   4   4      589.44      608.51     11.19 o 
   0   4   4     3026.32     3107.09     69.54 o 
   1   4   4     4199.99     4096.59     41.66 o 
   2   4   4      969.24     1002.75     25.44 o 
   3   4   4      380.49      356.98     16.00 o 
   4   4   4     2477.49     2602.79     45.40 o 
   5   4   4      836.13      852.06     29.48 o 
   6   4   4      184.42      196.97     16.92 o 
 -10   5   4      586.55      563.44     24.00 o 
  -9   5   4       72.44       85.77      9.51 o 
  -8   5   4      114.69      109.96     10.36 o 
  -7   5   4      645.00      605.04     15.94 o 
  -6   5   4     2247.81     2292.64     34.70 o 
  -5   5   4      616.11      633.11     14.89 o 
  -4   5   4     2992.84     2945.47     54.87 o 
  -3   5   4     6978.62     7084.73     93.43 o 
  -2   5   4     2811.33     2891.64     28.31 o 
  -1   5   4     1545.60     1507.00     21.26 o 
   0   5   4     5487.21     5589.54     73.25 o 
   1   5   4      693.87      660.79     19.53 o 
   2   5   4      900.55      888.28     49.69 o 
   3   5   4     1341.85     1397.91     31.91 o 
   4   5   4      760.84      791.75     30.25 o 
   5   5   4       61.61       66.26     10.94 o 
 -10   6   4     1210.90     1183.26     35.28 o 
  -9   6   4      114.80      126.42      9.70 o 
  -8   6   4      200.61      188.90     16.09 o 
  -7   6   4     1014.25     1057.30     21.16 o 
  -6   6   4      719.04      698.71     17.77 o 
  -5   6   4       23.53       31.14      8.07 o 
  -4   6   4     2917.79     2896.47    114.30 o 
  -3   6   4     3473.76     3542.67     52.91 o 
  -2   6   4     1348.55     1404.62     37.99 o 
  -1   6   4     2140.00     2174.66     38.21 o 
   0   6   4     6115.76     6537.05     92.04 o 
   1   6   4      394.05      412.02     16.22 o 
   2   6   4      697.81      716.44     40.84 o 
   3   6   4     1271.92     1271.70     50.63 o 
   4   6   4      224.33      178.13     35.63 o 
 -10   7   4      447.88      434.63     21.22 o 
  -9   7   4      127.44      143.28     13.72 o 
  -8   7   4     1564.97     1596.55     28.70 o 
  -7   7   4      846.66      898.07     20.21 o 
  -6   7   4      239.16      250.45     10.77 o 
  -5   7   4     1058.29     1033.62     22.70 o 
  -4   7   4     1878.56     1877.18     51.69 o 
  -3   7   4      197.27      237.15     20.54 o 
  -2   7   4     1553.08     1540.00     48.51 o 
  -1   7   4     2159.38     2189.99     64.24 o 
   0   7   4     1180.41     1235.01     45.49 o 
   1   7   4      601.18      592.19     33.18 o 
   2   7   4     1544.21     1503.23     57.56 o 
   3   7   4      442.38      330.09     30.16 o 
  -9   8   4      435.46      429.96     31.06 o 
  -8   8   4     1352.29     1311.57     50.95 o 
  -7   8   4      475.27      495.38     20.27 o 
  -6   8   4      777.86      760.22     36.93 o 
  -5   8   4     2027.54     2109.61     59.59 o 
  -4   8   4      745.48      692.22     35.06 o 
  -3   8   4      216.84      197.78     20.22 o 
  -2   8   4     1635.29     1587.28     51.52 o 
  -1   8   4      887.18      944.87     42.39 o 
   0   8   4      255.47      274.17     65.46 o 
   1   8   4      681.42      616.90     36.44 o 
  -8   9   4      537.40      530.72     35.06 o 
  -7   9   4      338.16      325.38     17.40 o 
  -6   9   4      842.83      915.11     43.45 o 
  -5   9   4     1547.37     1587.44     56.74 o 
  -4   9   4      689.52      744.73     40.60 o 
  -3   9   4      766.45      733.88     37.75 o 
  -2   9   4     1096.72     1250.18     50.63 o 
  -1   9   4      353.32      327.73     26.74 o 
   0   9   4      182.76      170.88     22.99 o 
  -7  10   4      297.65      315.50     30.25 o 
  -6  10   4      830.33      854.13     45.16 o 
  -5  10   4      349.28      395.15     32.20 o 
  -4  10   4      352.03      300.09     27.80 o 
  -3  10   4     1379.44     1515.21     59.35 o 
   1 -10   5        7.52       16.47      9.86 o 
   2 -10   5       87.08       82.75     16.30 o 
   3 -10   5        5.15        9.25      5.36 o 
   4 -10   5        0.90        2.63      5.10 o 
   5 -10   5        3.39       10.39      6.17 o 
   6 -10   5        0.87        9.35      6.19 o 
  -1  -9   5       56.95       67.99     14.92 o 
   0  -9   5       84.74       75.08     14.27 o 
   1  -9   5        0.93        6.40      5.85 o 
   2  -9   5        2.60       19.39      7.94 o 
   3  -9   5        7.64        8.62      5.23 o 
   4  -9   5      105.26      102.85     10.75 o 
   5  -9   5       89.10       81.83     10.26 o 
   6  -9   5       23.55       18.47      6.91 o 
   7  -9   5       22.79       33.18      9.16 o 
   8  -9   5        2.68        3.51      8.72 o 
  -2  -8   5        9.12       10.84      8.97 o 
  -1  -8   5      133.28      147.80     17.85 o 
   0  -8   5       79.17       83.64      9.14 o 
   1  -8   5        9.08        6.19      4.27 o 
   2  -8   5      315.97      318.34     15.42 o 
   3  -8   5       31.53       31.22     10.07 o 
   4  -8   5       70.05       53.21      9.46 o 
   5  -8   5       90.05       87.74     10.71 o 
   6  -8   5       50.87       67.64     10.40 o 
   7  -8   5       87.81       97.93     12.41 o 
   8  -8   5        7.45        7.35      7.10 o 
  -4  -7   5        2.93        7.17      9.29 o 
  -3  -7   5        2.11       19.97     10.84 o 
  -2  -7   5       15.56       27.96     17.20 o 
  -1  -7   5        0.45        1.41      3.24 o 
   0  -7   5        1.94        8.22      4.54 o 
   1  -7   5       86.73       80.03     11.41 o 
   2  -7   5      374.36      366.29     24.38 o 
   3  -7   5       35.47       35.89      6.12 o 
   4  -7   5        0.81       10.64      5.73 o 
   5  -7   5       44.85       56.09      8.65 o 
   6  -7   5       80.76       73.18      9.32 o 
   7  -7   5      221.75      229.74     15.38 o 
   8  -7   5        1.53        4.78      5.39 o 
   9  -7   5       48.31       39.25     10.48 o 
  -5  -6   5      196.01      171.61     21.28 o 
  -4  -6   5        4.02        2.20      8.15 o 
  -3  -6   5        5.17        8.03      4.84 o 
  -2  -6   5       82.54       67.31      7.48 o 
  -1  -6   5      490.17      427.92     15.94 o 
   0  -6   5        0.28       -1.29      3.16 o 
   1  -6   5       49.07       48.59      5.86 o 
   2  -6   5      199.11      184.86     15.90 o 
   3  -6   5      116.12      129.53      9.12 o 
   4  -6   5       43.90       36.44      6.69 o 
   5  -6   5       86.12       78.79      8.37 o 
   6  -6   5        1.77        7.83      9.25 o 
   7  -6   5        1.06       14.03      8.40 o 
   8  -6   5        8.00       16.89     12.64 o 
   9  -6   5       90.40       93.12     16.63 o 
  -6  -5   5        6.16       24.62     13.70 o 
  -5  -5   5       54.84       65.87     13.37 o 
  -4  -5   5       67.07       71.49      7.85 o 
  -3  -5   5      346.91      332.96     14.22 o 
  -2  -5   5      316.06      317.53     12.79 o 
  -1  -5   5       93.04       85.34      6.47 o 
   0  -5   5      111.62      115.30      7.08 o 
   1  -5   5      129.53      128.34      7.92 o 
   2  -5   5      945.51      965.03     43.82 o 
   3  -5   5       22.59       17.00      4.23 o 
   4  -5   5       79.09       66.40      7.01 o 
   5  -5   5       84.03       67.05      7.69 o 
   6  -5   5        3.26        1.73      7.26 o 
   7  -5   5       83.60       76.79     17.20 o 
   8  -5   5       15.68       14.72      6.97 o 
   9  -5   5       16.86       10.61      7.96 o 
  -7  -4   5       25.28       21.44     12.88 o 
  -6  -4   5        3.30        6.60      8.56 o 
  -5  -4   5        7.49       12.26      6.44 o 
  -4  -4   5       35.43       28.03      6.32 o 
  -3  -4   5       89.94       71.50      6.91 o 
  -2  -4   5       51.73       51.43      5.11 o 
  -1  -4   5      162.70      164.49      6.45 o 
   0  -4   5      161.69      155.53      6.00 o 
   1  -4   5        1.53        7.02      2.93 o 
   2  -4   5     1622.96     1667.58     23.60 o 
   3  -4   5       27.26       20.93      4.33 o 
   4  -4   5      575.18      553.27     23.56 o 
   5  -4   5      494.86      501.32     18.65 o 
   6  -4   5       29.07       19.62      6.62 o 
   7  -4   5        0.92        8.38      4.76 o 
   8  -4   5       10.31       10.01      6.16 o 
   9  -4   5       48.42       32.12     15.49 o 
  -7  -3   5       87.00       92.53     18.10 o 
  -6  -3   5       65.70       46.96     12.88 o 
  -5  -3   5       82.78       92.61     10.51 o 
  -4  -3   5       88.02       78.25      6.66 o 
  -3  -3   5        1.05        6.92      2.89 o 
  -2  -3   5      285.87      287.05      7.96 o 
  -1  -3   5      544.27      591.83     10.63 o 
   0  -3   5       55.23       55.20      3.29 o 
   1  -3   5       49.06       57.32      3.47 o 
   2  -3   5        1.07        3.03      4.42 o 
   3  -3   5       16.84       12.72      3.63 o 
   4  -3   5      954.52      946.71     21.23 o 
   5  -3   5      198.42      172.23     10.82 o 
   6  -3   5        6.31        6.49      3.77 o 
   7  -3   5       96.34       98.81     15.65 o 
   8  -3   5      101.13       71.09     17.77 o 
   9  -3   5       13.53        2.93      4.73 o 
  -8  -2   5       46.65       46.14     13.94 o 
  -7  -2   5       58.21       54.96     10.72 o 
  -6  -2   5       63.56       47.46      8.01 o 
  -5  -2   5      136.04      128.65     10.34 o 
  -4  -2   5      105.59      107.86     13.00 o 
  -3  -2   5      411.68      364.43     28.33 o 
  -2  -2   5      179.27      169.86      5.40 o 
  -1  -2   5      616.86      662.62     20.87 o 
   0  -2   5      272.48      282.50      5.61 o 
   1  -2   5       51.98       60.08      5.23 o 
   2  -2   5       36.94       39.35      5.39 o 
   3  -2   5       54.57       41.90      6.52 o 
   4  -2   5      125.80      122.45     12.80 o 
   5  -2   5        0.00       -0.82      7.66 o 
   6  -2   5       45.96       56.74     11.01 o 
   7  -2   5      175.01      140.14     16.96 o 
   8  -2   5        1.18        5.63      6.52 o 
   9  -2   5        8.32       19.32      7.66 o 
  -9  -1   5        4.03       13.13     14.92 o 
  -8  -1   5       93.98       82.69     15.69 o 
  -7  -1   5       97.78      106.13     12.42 o 
  -6  -1   5       16.14       15.31      5.30 o 
  -5  -1   5      210.73      197.77     12.06 o 
  -4  -1   5       64.35       59.72      7.70 o 
  -3  -1   5      288.08      278.28     16.47 o 
  -2  -1   5      142.29      190.03      4.36 o 
  -1  -1   5     2432.97     2540.04     25.94 o 
   0  -1   5     3063.50     3229.35     27.84 o 
   1  -1   5      272.59      254.93     11.25 o 
   2  -1   5      408.81      424.33     16.39 o 
   3  -1   5      503.34      497.79     20.79 o 
   4  -1   5       16.37       16.06      7.66 o 
   5  -1   5       69.25       79.89     12.96 o 
   6  -1   5        0.24        6.69      7.66 o 
   7  -1   5        4.16       13.61      7.17 o 
   8  -1   5       15.02        0.24      7.34 o 
  -9   0   5        0.10        4.73      5.95 o 
  -8   0   5       26.96       23.71      7.55 o 
  -7   0   5       23.61        5.95      5.71 o 
  -6   0   5      257.76      257.16     13.36 o 
  -5   0   5      242.87      247.94      9.16 o 
  -4   0   5      115.06      104.53      5.95 o 
  -3   0   5      185.77      229.67      8.94 o 
  -2   0   5      200.79      217.24      5.12 o 
  -1   0   5      688.00      760.26     12.23 o 
   0   0   5      752.55      786.06     15.98 o 
   1   0   5      580.44      559.67     15.25 o 
   2   0   5     1330.30     1328.03     28.45 o 
   3   0   5      922.15      879.81     26.98 o 
   4   0   5        0.50       12.23      7.34 o 
   5   0   5       27.88       35.30     11.25 o 
   6   0   5        5.84        4.48      6.03 o 
   7   0   5        5.90        6.20      8.64 o 
   8   0   5       49.40       51.36     13.21 o 
  -9   1   5        0.01       12.24      6.60 o 
  -8   1   5        3.22        7.57      5.67 o 
  -7   1   5        0.34        8.51      6.96 o 
  -6   1   5      217.93      215.80     17.33 o 
  -5   1   5      496.74      529.25     12.29 o 
  -4   1   5       81.04       83.34      4.90 o 
  -3   1   5       77.88       66.39      3.83 o 
  -2   1   5      108.33      112.35      4.58 o 
  -1   1   5      232.44      258.06      4.36 o 
   0   1   5        6.01        6.72      2.55 o 
   1   1   5      243.74      252.16     10.92 o 
   2   1   5      957.38      977.15     25.76 o 
   3   1   5      137.85      118.05     11.09 o 
   4   1   5      128.60      131.25     13.37 o 
   5   1   5      342.40      361.40     24.13 o 
   6   1   5        3.40       12.15      7.34 o 
   7   1   5       20.84        9.13     11.74 o 
 -10   2   5       39.53       34.23     16.35 o 
  -9   2   5       88.71       99.71      9.78 o 
  -8   2   5       42.90       38.41      6.32 o 
  -7   2   5       17.09       11.17      4.03 o 
  -6   2   5       15.18       12.92      4.10 o 
  -5   2   5      512.76      513.36     11.97 o 
  -4   2   5       96.96       78.31      4.63 o 
  -3   2   5      972.34     1043.53     13.26 o 
  -2   2   5      941.86     1056.69     10.46 o 
  -1   2   5        3.81        3.26      2.12 o 
   0   2   5       42.83       55.34      3.54 o 
   1   2   5       16.72       17.48      3.67 o 
   2   2   5      226.22      228.81     10.57 o 
   3   2   5       25.84        9.29      4.48 o 
   4   2   5       29.89       32.12     10.84 o 
   5   2   5      163.67      167.86     17.36 o 
   6   2   5        9.20        7.01      4.97 o 
   7   2   5       12.17        8.97      7.99 o 
 -10   3   5        1.11        3.65      4.39 o 
  -9   3   5      157.78      160.91     11.19 o 
  -8   3   5       27.03       27.20      6.08 o 
  -7   3   5       60.96       72.60      7.79 o 
  -6   3   5       39.69       46.32      5.00 o 
  -5   3   5      232.53      225.60      8.25 o 
  -4   3   5      609.63      618.18     15.89 o 
  -3   3   5      598.83      558.36     11.58 o 
  -2   3   5     1703.57     1759.71     35.63 o 
  -1   3   5        4.12        5.71      6.36 o 
   0   3   5      999.32     1040.08     20.18 o 
   1   3   5       29.27       27.66      3.95 o 
   2   3   5        0.16        9.88      4.64 o 
   3   3   5        1.55        6.91      3.51 o 
   4   3   5        0.77        3.74     12.55 o 
   5   3   5        1.02        5.79      6.32 o 
   6   3   5        0.19       10.66      7.88 o 
 -10   4   5       25.06       16.66      5.37 o 
  -9   4   5       19.24       17.37      6.22 o 
  -8   4   5       29.21       30.85      9.17 o 
  -7   4   5        0.08        9.57      4.80 o 
  -6   4   5        2.36       -0.45      3.58 o 
  -5   4   5      236.36      241.51      8.85 o 
  -4   4   5       61.32       71.23      5.15 o 
  -3   4   5        6.63        1.54      0.93 o 
  -2   4   5     1193.56     1298.52     34.81 o 
  -1   4   5      675.33      674.25     10.37 o 
   0   4   5      931.73      915.10     29.19 o 
   1   4   5      107.48      101.42     12.02 o 
   2   4   5        1.28        5.05      3.19 o 
   3   4   5       11.21        5.88      3.35 o 
   4   4   5       47.24       43.97      9.32 o 
   5   4   5      164.10      179.57     15.83 o 
 -10   5   5        4.87        8.92      4.40 o 
  -9   5   5      130.10      125.89      9.67 o 
  -8   5   5      160.40      154.07      9.61 o 
  -7   5   5       73.49       72.65      7.19 o 
  -6   5   5       31.94       31.36      3.86 o 
  -5   5   5        1.11        5.97      3.12 o 
  -4   5   5       83.78       91.23     12.27 o 
  -3   5   5       77.58       72.86      5.54 o 
  -2   5   5       11.71       14.84      8.72 o 
  -1   5   5       16.54       21.61      8.03 o 
   0   5   5      300.50      303.21     10.84 o 
   1   5   5       85.63       81.88      7.03 o 
   2   5   5      373.48      364.63     33.38 o 
   3   5   5        1.60        5.84      6.40 o 
   4   5   5        4.29        6.14      4.80 o 
 -10   6   5        0.07       12.57      5.24 o 
  -9   6   5       22.00       27.26      6.13 o 
  -8   6   5      156.53      161.24      9.68 o 
  -7   6   5      178.65      177.97      9.36 o 
  -6   6   5      246.51      240.44      9.72 o 
  -5   6   5      354.19      347.00     13.51 o 
  -4   6   5       88.71       71.09     11.90 o 
  -3   6   5        9.82       24.62     11.41 o 
  -2   6   5      183.78      193.95     17.85 o 
  -1   6   5        0.10        4.65      4.16 o 
   1   6   5       33.61       33.18     10.11 o 
   2   6   5        6.25        4.73      7.09 o 
   3   6   5       52.89       19.57     12.72 o 
 -10   7   5        0.33        4.40      6.85 o 
  -9   7   5        5.36        9.63      5.37 o 
  -8   7   5       12.51       15.46      6.24 o 
  -7   7   5      105.61       85.38     14.06 o 
  -6   7   5        0.58        3.93      4.02 o 
  -5   7   5      457.16      415.45     26.17 o 
  -4   7   5      510.91      473.09     27.31 o 
  -3   7   5       62.19       58.86     12.55 o 
  -2   7   5       64.42       75.82     13.94 o 
  -1   7   5        1.91        7.58      7.50 o 
   0   7   5        2.76        7.01      4.57 o 
   1   7   5       12.95       11.17      7.99 o 
   2   7   5        1.53        8.32      3.99 o 
  -9   8   5       12.24        6.77      8.48 o 
  -8   8   5       65.28       67.21     14.31 o 
  -7   8   5       41.26       32.74      6.81 o 
  -6   8   5        7.98       13.42      4.48 o 
  -5   8   5        7.81       -4.40      7.01 o 
  -4   8   5      117.43      120.90     16.88 o 
  -3   8   5      171.73      154.16     19.81 o 
  -2   8   5       71.03       80.55     17.69 o 
  -1   8   5       40.02       30.00     11.90 o 
   0   8   5       21.79       22.66     10.84 o 
   1   8   5        0.37        6.03      7.58 o 
  -8   9   5        4.48       22.58     13.21 o 
  -7   9   5        2.86        3.91      5.58 o 
  -6   9   5       15.73       28.37     15.16 o 
  -5   9   5        0.65        4.24      7.99 o 
  -4   9   5       17.09        7.58      8.97 o 
  -3   9   5        6.65        3.91     10.76 o 
  -2   9   5       82.51       92.86     18.10 o 
  -1   9   5       19.52       18.02     10.35 o 
  -6  10   5       15.30       26.58     14.67 o 
  -5  10   5        8.14        8.64      9.29 o 
  -4  10   5        8.20       12.80     10.11 o 
   2 -10   6      165.83      180.50     21.03 o 
   3 -10   6      572.75      618.69     36.44 o 
   4 -10   6      429.71      361.81     29.27 o 
   5 -10   6      436.50      388.94     30.82 o 
   6 -10   6      527.73      519.77     24.23 o 
  -1  -9   6      670.31      653.58     38.64 o 
   0  -9   6      393.00      391.15     28.21 o 
   1  -9   6      410.58      388.95     28.62 o 
   2  -9   6      665.46      744.07     38.56 o 
   3  -9   6      395.30      423.65     18.72 o 
   4  -9   6       93.05       92.08     10.77 o 
   5  -9   6      492.11      462.08     21.44 o 
   6  -9   6      414.18      418.34     40.68 o 
   7  -9   6      600.98      573.26     33.83 o 
  -2  -8   6      681.28      730.62     39.46 o 
  -1  -8   6     1173.33     1225.97     48.18 o 
   0  -8   6      798.83      821.85     39.21 o 
   1  -8   6     1077.78     1127.32     44.02 o 
   2  -8   6      872.01      945.08     50.42 o 
   3  -8   6      790.90      784.85     33.02 o 
   4  -8   6      627.08      591.64     45.34 o 
   5  -8   6      647.36      691.46     23.81 o 
   6  -8   6      173.10      169.20     13.80 o 
   7  -8   6      217.00      234.81     16.35 o 
   8  -8   6      213.75      223.01     42.76 o 
  -4  -7   6       61.35       47.94     15.33 o 
  -3  -7   6      329.02      337.35     28.29 o 
  -2  -7   6      721.53      723.37     36.77 o 
  -1  -7   6      348.64      357.32     24.70 o 
   0  -7   6      638.50      657.75     20.11 o 
   1  -7   6     3777.26     4062.19     46.53 o 
   2  -7   6     2814.48     3139.13     42.06 o 
   3  -7   6      835.24      826.93     61.55 o 
   4  -7   6     1903.24     1947.41     35.29 o 
   5  -7   6      932.88      937.20     47.00 o 
   6  -7   6       96.56      113.50     10.80 o 
   7  -7   6      492.57      449.78     21.13 o 
   8  -7   6      252.29      229.11     40.52 o 
  -5  -6   6      215.08      236.09     26.66 o 
  -4  -6   6      215.59      216.28     21.85 o 
  -3  -6   6     1119.15     1172.97     45.25 o 
  -2  -6   6      520.75      590.89     32.77 o 
  -1  -6   6      657.03      618.84     21.73 o 
   0  -6   6     1990.29     2045.72     38.94 o 
   1  -6   6     1153.70     1156.54     41.09 o 
   2  -6   6     1662.03     1760.20     34.90 o 
   3  -6   6     2465.08     2560.51     46.45 o 
   4  -6   6     2618.71     2778.44     56.58 o 
   5  -6   6     1882.72     1963.18     36.33 o 
   6  -6   6      817.56      818.79     26.42 o 
   7  -6   6      498.69      544.11     24.32 o 
   8  -6   6      170.35      153.99     14.58 o 
   9  -6   6       85.87       55.75     11.68 o 
  -6  -5   6      423.30      451.16     32.61 o 
  -5  -5   6      256.50      230.88     22.66 o 
  -4  -5   6     1378.77     1308.79     48.34 o 
  -3  -5   6     2175.59     2232.39     64.24 o 
  -2  -5   6      818.10      822.32     21.31 o 
  -1  -5   6     1725.43     1765.36     32.34 o 
   0  -5   6     2856.03     2964.53     44.26 o 
   1  -5   6      754.81      778.19     20.42 o 
   2  -5   6     1038.74     1007.24     25.84 o 
   3  -5   6     3935.72     4077.21    126.61 o 
   4  -5   6     1476.30     1458.17     32.26 o 
   5  -5   6      726.43      727.25     37.99 o 
   6  -5   6     1631.35     1644.35     48.34 o 
   7  -5   6      937.44      955.23     30.72 o 
   8  -5   6      252.42      259.56     21.84 o 
   9  -5   6      247.79      199.25     26.66 o 
  -7  -4   6      319.73      275.55     27.39 o 
  -6  -4   6       41.06       47.85     14.84 o 
  -5  -4   6      484.56      480.26     29.67 o 
  -4  -4   6     3423.02     3564.43     77.00 o 
  -3  -4   6     2458.89     2546.09     55.84 o 
  -2  -4   6      912.50      951.45     17.79 o 
  -1  -4   6     7936.57     8233.87     56.76 o 
   0  -4   6     4573.41     4773.26     37.91 o 
   1  -4   6     2061.22     2166.62     20.54 o 
   2  -4   6     2361.81     2331.33     28.36 o 
   3  -4   6     1504.32     1432.30     24.58 o 
   4  -4   6      317.88      338.43     18.87 o 
   5  -4   6     1077.29     1073.08     28.01 o 
   6  -4   6     1577.89     1654.40     36.24 o 
   7  -4   6      630.70      617.73     29.32 o 
   8  -4   6       79.67      107.78     17.36 o 
   9  -4   6      518.34      549.56     41.50 o 
  -7  -3   6      173.10      140.14     18.83 o 
  -6  -3   6      227.54      197.69     14.66 o 
  -5  -3   6     1834.03     1811.87     53.01 o 
  -4  -3   6      267.81      276.87     15.83 o 
  -3  -3   6     2403.98     2488.58     32.85 o 
  -2  -3   6     5672.54     5713.28     35.51 o 
  -1  -3   6     9452.88     9832.95     44.11 o 
   0  -3   6     1950.13     1919.48     16.64 o 
   1  -3   6     5337.25     5354.96     33.06 o 
   2  -3   6     8400.49     8669.93     66.30 o 
   3  -3   6     1933.07     1861.76     15.55 o 
   4  -3   6      902.42      934.22     53.56 o 
   5  -3   6     1771.54     1850.15     40.09 o 
   6  -3   6       37.47       30.82     10.60 o 
   7  -3   6      426.81      429.63     29.67 o 
   8  -3   6      464.27      463.79     35.54 o 
   9  -3   6      196.00      220.77     27.31 o 
  -8  -2   6      800.75      834.57     44.84 o 
  -7  -2   6      145.26      137.23     13.13 o 
  -6  -2   6      481.22      452.70     19.95 o 
  -5  -2   6     4858.87     4902.88    118.54 o 
  -4  -2   6      148.85      140.82     10.03 o 
  -3  -2   6     1644.40     1706.09     18.63 o 
  -2  -2   6     4612.92     4410.62     43.09 o 
  -1  -2   6     3970.72     3946.11     53.89 o 
   0  -2   6     5536.55     5699.63     33.11 o 
   1  -2   6    11707.59    11954.82    117.60 o 
   2  -2   6     4729.13     4773.36     57.96 o 
   3  -2   6     1875.51     1930.17     39.87 o 
   4  -2   6      800.83      739.26     29.76 o 
   5  -2   6     3779.03     3911.71     94.65 o 
   6  -2   6      108.94      124.00     16.47 o 
   7  -2   6      132.81      124.73     20.30 o 
   8  -2   6      245.28      198.02     22.09 o 
  -8  -1   6      131.38      149.72     14.76 o 
  -7  -1   6     1176.68     1193.06     46.59 o 
  -6  -1   6     2965.00     3130.07     59.35 o 
  -5  -1   6     2727.83     2750.00     50.99 o 
  -4  -1   6      982.79      959.26     48.34 o 
  -3  -1   6     7246.77     7184.80     56.49 o 
  -2  -1   6     5399.96     5475.79     47.98 o 
  -1  -1   6      593.59      594.99     23.40 o 
   0  -1   6     2944.65     2878.10     40.93 o 
   1  -1   6     8444.25     8461.59     77.61 o 
   2  -1   6     1177.51     1079.87     26.90 o 
   3  -1   6     4924.91     5190.75     67.75 o 
   4  -1   6     3236.31     3423.13     77.94 o 
   5  -1   6      620.99      591.95     32.37 o 
   6  -1   6      227.35      213.59     23.23 o 
   7  -1   6      631.91      603.93     34.97 o 
   8  -1   6      121.57      103.78     17.12 o 
  -9   0   6      263.89      256.94     17.86 o 
  -8   0   6       43.01       60.87     11.29 o 
  -7   0   6     2580.76     2517.34     49.54 o 
  -6   0   6     3293.11     3314.39     60.92 o 
  -5   0   6      970.81      983.10     19.04 o 
  -4   0   6     6211.71     6262.77     39.24 o 
  -3   0   6    12954.50    12954.94     59.63 o 
  -2   0   6     1502.49     1412.35     13.75 o 
  -1   0   6     5220.96     5623.81     46.92 o 
   0   0   6     9632.99     9779.33     54.91 o 
   1   0   6      599.50      563.01     16.47 o 
   2   0   6      370.25      343.14     15.25 o 
   3   0   6     3731.77     3809.15     59.35 o 
   4   0   6      966.13     1029.49     37.42 o 
   5   0   6      201.23      215.63     18.75 o 
   6   0   6      919.65     1012.29     40.84 o 
   7   0   6      633.50      595.70     37.26 o 
   8   0   6       11.25       11.09     10.52 o 
  -9   1   6       57.61       41.52      9.13 o 
  -8   1   6      339.27      345.97     18.42 o 
  -7   1   6     1436.77     1386.60     24.60 o 
  -6   1   6      949.14      972.43     20.51 o 
  -5   1   6     2456.61     2565.81     30.65 o 
  -4   1   6     7965.83     7831.53     62.90 o 
  -3   1   6     8032.48     8254.30     44.16 o 
  -2   1   6     3740.56     3756.95     45.50 o 
  -1   1   6     7819.52     7922.69     44.32 o 
   0   1   6     9105.35     9147.95     83.40 o 
   1   1   6      962.16     1025.42     22.17 o 
   2   1   6     1172.59     1147.29     28.53 o 
   3   1   6     1412.55     1449.26     41.33 o 
   4   1   6      173.22      155.30     14.43 o 
   5   1   6      341.38      325.93     22.99 o 
   6   1   6      490.77      551.02     33.91 o 
   7   1   6      131.49      104.19     21.36 o 
 -10   2   6      237.81      240.77     20.54 o 
  -9   2   6      149.14      157.66     19.48 o 
  -8   2   6     2721.09     2745.76     62.57 o 
  -7   2   6     1488.96     1546.43     25.16 o 
  -6   2   6       35.18       43.11      4.70 o 
  -5   2   6     3460.39     3511.73     32.07 o 
  -4   2   6     4622.02     4607.98     32.66 o 
  -3   2   6     1083.31     1056.35     20.92 o 
  -2   2   6     7946.04     8609.88     52.26 o 
  -1   2   6    11084.73    11276.06     99.79 o 
   0   2   6     1737.67     1628.24     24.54 o 
   1   2   6     1693.03     1701.09     24.05 o 
   2   2   6     5552.98     5948.08     54.34 o 
   3   2   6      573.26      566.60     25.76 o 
   4   2   6        2.34        9.70      9.13 o 
   5   2   6      608.62      639.23     32.37 o 
   6   2   6      166.10      136.39     18.51 o 
 -10   3   6      212.20      248.64     14.38 o 
  -9   3   6     1157.37     1168.89     33.41 o 
  -8   3   6     2334.60     2440.83     36.12 o 
  -7   3   6      685.49      682.02     23.89 o 
  -6   3   6     1551.89     1569.25     26.79 o 
  -5   3   6     7096.94     7172.88     72.58 o 
  -4   3   6      749.24      780.91     13.14 o 
  -3   3   6      597.01      590.89      9.38 o 
  -2   3   6     6098.87     6244.37     71.66 o 
  -1   3   6     2533.92     2530.93     46.06 o 
   0   3   6     1002.43     1028.02     14.36 o 
   1   3   6     3416.61     3491.44     49.76 o 
   2   3   6     1641.86     1752.05     51.85 o 
   3   3   6      223.64      216.58     12.84 o 
   4   3   6      501.51      527.35     21.34 o 
   5   3   6      810.91      811.19     28.73 o 
   6   3   6        6.50       23.18      8.44 o 
 -10   4   6      221.11      217.42     12.92 o 
  -9   4   6     1596.26     1622.81     30.15 o 
  -8   4   6      840.78      876.36     20.61 o 
  -7   4   6     2135.15     2174.31     29.43 o 
  -6   4   6     3347.83     3349.54     51.60 o 
  -5   4   6     3966.83     4032.78     50.12 o 
  -4   4   6     1111.02     1126.07     21.51 o 
  -3   4   6     3483.80     3653.28     59.59 o 
  -2   4   6     2718.29     2747.54     52.83 o 
  -1   4   6      198.13      184.73     14.27 o 
   0   4   6      825.04      774.71     16.53 o 
   1   4   6     2415.40     2473.13     41.98 o 
   2   4   6      142.26      153.96      9.80 o 
   3   4   6      560.54      571.42     30.62 o 
   4   4   6      453.45      448.54     20.53 o 
   5   4   6      159.55      205.20     27.15 o 
 -10   5   6      466.13      461.13     17.51 o 
  -9   5   6     1220.11     1220.14     32.91 o 
  -8   5   6        2.62        7.42      3.61 o 
  -7   5   6     2024.77     2021.53     51.29 o 
  -6   5   6     4123.61     4196.79     56.09 o 
  -5   5   6     1555.91     1534.05     32.69 o 
  -4   5   6     1691.48     1694.41     50.55 o 
  -3   5   6     6859.81     7185.81    104.92 o 
  -2   5   6     1143.72     1232.24     42.07 o 
  -1   5   6      216.85      230.55     17.69 o 
   0   5   6     1405.63     1373.28     49.00 o 
   1   5   6      865.09      803.02     35.54 o 
   2   5   6      110.33       63.10     14.67 o 
   3   5   6      692.10      718.07     40.84 o 
   4   5   6      409.65      382.51     32.28 o 
 -10   6   6      527.36      546.52     23.92 o 
  -9   6   6      230.90      235.94     15.06 o 
  -8   6   6      256.32      257.24     30.81 o 
  -7   6   6     2184.12     2205.79     39.62 o 
  -6   6   6      454.62      473.31     18.67 o 
  -5   6   6      896.84      869.38     34.08 o 
  -4   6   6     2979.40     3083.58     81.69 o 
  -3   6   6     2174.92     2151.02     64.81 o 
  -2   6   6      436.21      461.51     26.74 o 
  -1   6   6     1965.33     1984.14     53.72 o 
   0   6   6      841.36      825.60     39.29 o 
   1   6   6      164.26      175.28     25.60 o 
   2   6   6       91.86       65.71     18.51 o 
   3   6   6      375.17      329.20     39.13 o 
  -9   7   6      391.30      401.47     19.94 o 
  -8   7   6      809.54      817.35     26.66 o 
  -7   7   6     1089.09     1108.87     68.64 o 
  -6   7   6       94.66      106.20     11.90 o 
  -5   7   6      937.08      935.09     40.76 o 
  -4   7   6     1478.51     1449.02     50.30 o 
  -3   7   6      276.77      235.36     20.14 o 
  -2   7   6      591.75      590.81     64.81 o 
  -1   7   6     1797.78     1735.66     54.30 o 
   0   7   6      185.25      168.76     19.89 o 
   1   7   6      117.22       99.05     16.22 o 
   2   7   6      424.89      368.57     30.82 o 
  -9   8   6      530.99      497.71     32.61 o 
  -8   8   6     1555.65     1580.00     37.96 o 
  -7   8   6      706.02      700.98     25.23 o 
  -6   8   6      241.66      219.89     16.05 o 
  -5   8   6     1114.98     1068.46     44.68 o 
  -4   8   6      633.72      683.01     35.46 o 
  -3   8   6       28.75       33.26     12.39 o 
  -2   8   6      449.05      456.62     30.00 o 
  -1   8   6      559.26      527.79     34.81 o 
   0   8   6       42.96       54.95     17.94 o 
  -8   9   6      423.85      395.54     20.71 o 
  -7   9   6      362.57      324.62     38.03 o 
  -6   9   6     1205.34     1278.87     53.72 o 
  -5   9   6      755.32      764.54     40.44 o 
  -4   9   6       96.96       93.18     16.22 o 
  -3   9   6      347.02      337.59     27.80 o 
  -2   9   6      542.45      543.77     34.81 o 
   3 -10   7        2.65       -4.73      8.32 o 
   4 -10   7        9.32        7.34     10.03 o 
   5 -10   7        3.57       23.97     14.84 o 
   0  -9   7       11.92       17.69     13.45 o 
   1  -9   7      137.92      100.68     17.04 o 
   2  -9   7      129.03      120.66     18.83 o 
   3  -9   7       17.05       37.01     13.94 o 
   4  -9   7      142.16      104.76     15.82 o 
   5  -9   7        1.01       -1.08      4.98 o 
   6  -9   7       24.56       12.57      6.42 o 
   7  -9   7       55.86       49.65     16.55 o 
  -2  -8   7       25.11       14.43      9.86 o 
  -1  -8   7        3.63        7.34      9.21 o 
   0  -8   7        8.31        9.05      7.99 o 
   1  -8   7       31.19       27.88     13.37 o 
   2  -8   7       23.14       22.26     12.72 o 
   3  -8   7       32.80       33.44      9.95 o 
   4  -8   7      295.93      281.34     18.29 o 
   5  -8   7       45.12       37.42     11.74 o 
   6  -8   7        0.11        5.23     13.66 o 
   7  -8   7        9.79        8.22      5.83 o 
   8  -8   7       15.53       24.80      8.93 o 
  -3  -7   7      342.34      359.20     29.35 o 
  -2  -7   7        0.29       20.06     11.58 o 
  -1  -7   7        1.12        1.63      7.50 o 
   0  -7   7      110.25       81.77     14.59 o 
   1  -7   7      200.12      201.28     22.42 o 
   2  -7   7        0.26        1.98      3.64 o 
   3  -7   7       30.70       15.17      6.60 o 
   4  -7   7       10.03       10.85     13.66 o 
   5  -7   7       16.66       16.75      5.31 o 
   6  -7   7       13.51       10.71      9.46 o 
   7  -7   7       46.48       46.36     10.06 o 
   8  -7   7        0.43       26.74      9.36 o 
  -5  -6   7        6.44        6.85      8.97 o 
  -4  -6   7       31.13       19.32     10.60 o 
  -3  -6   7      195.11      211.80     24.29 o 
  -2  -6   7      108.51      107.53     18.02 o 
  -1  -6   7      399.17      356.91     25.35 o 
   0  -6   7      568.19      593.50     30.33 o 
   1  -6   7       64.04       73.38     14.63 o 
   2  -6   7       79.85       84.48      7.48 o 
   3  -6   7        1.30        6.67      4.08 o 
   4  -6   7      280.57      267.18     16.51 o 
   5  -6   7       32.11       29.01     11.21 o 
   6  -6   7        2.60        5.63      5.15 o 
   7  -6   7        7.70       17.97     15.33 o 
   8  -6   7        3.49        6.39      7.99 o 
  -6  -5   7       46.75       42.07     16.06 o 
  -5  -5   7       55.04       61.06     13.70 o 
  -4  -5   7       60.87       63.10     17.53 o 
  -3  -5   7       26.23       24.78     12.64 o 
  -2  -5   7       58.02       62.94     11.82 o 
  -1  -5   7      277.05      262.15     13.09 o 
   0  -5   7      211.01      195.04      8.02 o 
   1  -5   7      163.47      141.99     17.98 o 
   2  -5   7      159.90      147.42     10.56 o 
   3  -5   7       22.53       22.55      5.04 o 
   4  -5   7      593.07      591.69     46.51 o 
   5  -5   7       18.52       22.25      6.83 o 
   6  -5   7       78.96       65.79     11.66 o 
   7  -5   7      160.52      161.10     14.47 o 
   8  -5   7       20.18       12.31      9.29 o 
  -6  -4   7       11.72       16.88     10.11 o 
  -5  -4   7      221.61      191.49     15.94 o 
  -4  -4   7       62.07       57.35     14.63 o 
  -3  -4   7      115.21      113.93     10.03 o 
  -2  -4   7      294.41      287.53     14.53 o 
  -1  -4   7       93.64       96.55      4.17 o 
   0  -4   7      175.98      193.80      5.93 o 
   1  -4   7      514.06      519.63     10.24 o 
   2  -4   7      228.29      212.20      8.84 o 
   3  -4   7        0.43        4.63      1.73 o 
   4  -4   7        4.35        8.22      5.01 o 
   5  -4   7       15.42       13.69      4.86 o 
   6  -4   7      264.79      260.46     41.94 o 
   7  -4   7       96.67      117.07     25.11 o 
   8  -4   7        2.06        8.72      7.91 o 
  -7  -3   7       14.01        7.28      6.68 o 
  -6  -3   7      135.35      131.68     12.80 o 
  -5  -3   7      296.11      278.35     16.25 o 
  -4  -3   7      102.31      118.07     10.07 o 
  -3  -3   7      177.72      176.68     11.23 o 
  -2  -3   7        9.84        5.82      6.97 o 
  -1  -3   7      166.49      138.63      8.39 o 
   0  -3   7      108.56      103.84      4.75 o 
   1  -3   7       16.05       14.08      3.70 o 
   2  -3   7       23.08       22.86      3.32 o 
   3  -3   7       37.82       38.92      3.22 o 
   4  -3   7       41.56       55.19      9.86 o 
   5  -3   7       80.40      103.21     14.67 o 
   6  -3   7       94.54       73.13     17.45 o 
   7  -3   7        6.88       -4.65      9.21 o 
   8  -3   7        5.91       -3.67      9.38 o 
  -8  -2   7        1.02        2.97      8.52 o 
  -7  -2   7       33.77       30.13     11.37 o 
  -6  -2   7      368.57      363.93     18.67 o 
  -5  -2   7      223.88      204.77     12.93 o 
  -4  -2   7       24.67       21.87      5.19 o 
  -3  -2   7      774.61      810.06     11.49 o 
  -2  -2   7      256.23      249.91     11.24 o 
  -1  -2   7      304.22      303.62     13.94 o 
   0  -2   7      159.97      187.06      6.45 o 
   1  -2   7      491.82      473.76     15.57 o 
   2  -2   7     1167.66     1190.75     32.16 o 
   3  -2   7       39.19       52.26      8.89 o 
   4  -2   7       35.25       27.39      9.86 o 
   5  -2   7      159.34      138.02     14.35 o 
   6  -2   7        0.24        9.38      8.64 o 
   7  -2   7       32.03       15.16      6.20 o 
   8  -2   7        1.36       -1.22      7.91 o 
  -8  -1   7        8.13        9.72      7.26 o 
  -7  -1   7       22.30       32.89      8.15 o 
  -6  -1   7        5.31        4.74      5.59 o 
  -5  -1   7       18.73       21.93      6.39 o 
  -4  -1   7      730.74      710.10     21.10 o 
  -3  -1   7      812.06      899.67     11.71 o 
  -2  -1   7      160.90      167.39     13.13 o 
  -1  -1   7       55.33       62.38      1.57 o 
   0  -1   7      522.20      563.12      9.27 o 
   1  -1   7      245.68      244.64      8.84 o 
   2  -1   7      550.03      539.77     20.22 o 
   3  -1   7       75.10       52.09      8.89 o 
   4  -1   7      268.33      268.54     22.75 o 
   6  -1   7        0.00        9.70      7.01 o 
   7  -1   7        0.22        5.63      4.97 o 
   8  -1   7       15.53       11.90      8.64 o 
  -9   0   7        3.67       10.67      6.57 o 
  -8   0   7       50.60       46.84      9.16 o 
  -7   0   7       20.51       19.56     16.92 o 
  -6   0   7        4.78       11.50      5.51 o 
  -5   0   7        0.01        2.76      2.61 o 
  -4   0   7       25.13       19.68      2.78 o 
  -3   0   7      311.51      334.97      8.05 o 
  -2   0   7      156.18      173.50      7.08 o 
  -1   0   7      384.40      399.97      7.83 o 
   0   0   7      219.15      213.78      7.34 o 
   1   0   7      193.72      184.73     10.68 o 
   2   0   7        0.07        4.57      4.81 o 
   3   0   7       30.06       31.71      8.23 o 
   4   0   7      453.99      434.53     24.54 o 
   5   0   7       80.58       72.64     11.98 o 
   6   0   7       13.34       25.84     11.17 o 
   7   0   7      102.07      103.45     20.54 o 
  -9   1   7       19.09       10.68      7.89 o 
  -8   1   7      245.42      253.01     31.92 o 
  -7   1   7      187.00      176.44      9.55 o 
  -6   1   7      102.73      100.57      6.86 o 
  -5   1   7      147.20      134.78      7.05 o 
  -4   1   7       18.04       23.17      3.30 o 
  -3   1   7      698.44      684.98     15.85 o 
  -2   1   7        3.10        3.22      1.65 o 
  -1   1   7      209.61      206.54      6.37 o 
   0   1   7      526.63      540.26     19.00 o 
   1   1   7        1.55        0.28      2.40 o 
   2   1   7       17.26       11.74      5.22 o 
   3   1   7        0.28        1.63      3.18 o 
   4   1   7      198.61      169.65     15.41 o 
   5   1   7        8.61        3.83      3.42 o 
   6   1   7        4.03        3.59      4.73 o 
   7   1   7       93.88       71.09     20.54 o 
  -9   2   7       89.83       94.24      9.25 o 
  -8   2   7        5.66       11.30      5.05 o 
  -7   2   7      287.96      258.96     14.09 o 
  -6   2   7      142.36      117.19     10.84 o 
  -5   2   7      318.39      297.83     10.88 o 
  -4   2   7       54.94       53.65      4.22 o 
  -3   2   7      351.64      369.05      7.93 o 
  -2   2   7      170.90      172.44      3.40 o 
  -1   2   7      256.61      237.05      7.74 o 
   0   2   7     1178.28     1202.24     19.00 o 
   1   2   7       18.31       26.46      6.16 o 
   2   2   7      294.54      263.48     12.06 o 
   3   2   7       64.85       64.49     10.76 o 
   4   2   7        0.00        3.42      4.24 o 
   5   2   7        0.99        6.77      6.36 o 
   6   2   7        3.49        7.34      7.09 o 
 -10   3   7       25.03       17.26      6.02 o 
  -9   3   7        1.84       10.23      5.17 o 
  -8   3   7       49.97       62.51     12.39 o 
  -7   3   7       64.41       57.70      5.49 o 
  -6   3   7      248.82      248.76      9.51 o 
  -5   3   7        4.35       -0.61      2.40 o 
  -4   3   7        5.77        7.27      3.15 o 
  -3   3   7      623.47      603.79     17.75 o 
  -2   3   7       11.58        3.42      4.81 o 
  -1   3   7       89.79       69.13     10.11 o 
   0   3   7      730.86      720.99     19.57 o 
   1   3   7      128.26      120.02      7.87 o 
   2   3   7      523.22      486.59     17.14 o 
   3   3   7       90.55       76.90      8.09 o 
   4   3   7       11.79       11.61      5.07 o 
   5   3   7        6.81       16.72      6.83 o 
 -10   4   7        9.17       14.09      6.34 o 
  -9   4   7       21.63       12.04      6.73 o 
  -8   4   7       39.05       43.29      8.63 o 
  -7   4   7      114.68      109.80      7.71 o 
  -6   4   7       74.88       85.47      6.54 o 
  -5   4   7      129.86      131.26      6.50 o 
  -4   4   7       13.81       18.09      6.17 o 
  -3   4   7       71.85       77.61     10.68 o 
  -2   4   7      113.58      120.82     12.39 o 
  -1   4   7       69.98       89.02     12.07 o 
   0   4   7       31.52       63.10     11.90 o 
   1   4   7       18.95       22.17     11.41 o 
   2   4   7      311.26      313.30     23.48 o 
   3   4   7       17.42        8.15      8.40 o 
   4   4   7       88.39       69.21     17.20 o 
   5   4   7        0.22        7.50      6.85 o 
 -10   5   7       19.11       33.47      8.16 o 
  -9   5   7        8.90        8.54      5.74 o 
  -8   5   7        4.70        1.22      4.62 o 
  -7   5   7      131.49      109.41     11.06 o 
  -6   5   7      307.68      308.99     23.32 o 
  -5   5   7      247.95      256.61     17.49 o 
  -4   5   7       85.84       88.70     13.29 o 
  -3   5   7      190.87      172.10     15.49 o 
  -2   5   7       25.07       19.73      6.60 o 
  -1   5   7        0.17        3.26      4.97 o 
   0   5   7       91.04       89.11     14.19 o 
   1   5   7       11.89       11.74      4.89 o 
   2   5   7       40.40       56.74     12.88 o 
   3   5   7       39.42       12.96      9.62 o 
   4   5   7       13.82       10.60      6.20 o 
  -9   6   7      115.40       90.61     10.76 o 
  -8   6   7        4.01       14.36      7.55 o 
  -7   6   7       16.73       20.59      6.54 o 
  -6   6   7        4.05        0.59      4.63 o 
  -5   6   7       63.48       56.29      8.73 o 
  -4   6   7        8.53       26.17     11.58 o 
  -3   6   7      603.79      596.19     29.76 o 
  -2   6   7      415.12      370.45     24.95 o 
  -1   6   7        0.01        1.63      4.48 o 
   0   6   7       66.44       23.89     10.52 o 
   1   6   7        2.41       16.63      6.20 o 
   2   6   7        7.62        6.69      6.11 o 
   3   6   7        3.09       11.33     10.27 o 
  -9   7   7        3.26       11.53     10.84 o 
  -8   7   7        5.96       10.63      9.58 o 
  -7   7   7       11.05       12.00      5.37 o 
  -6   7   7      110.45      103.07     17.12 o 
  -5   7   7       29.56       20.06      9.95 o 
  -4   7   7       18.25       29.51     10.92 o 
  -3   7   7       11.93        1.14      7.26 o 
  -2   7   7       59.64       77.37     14.27 o 
  -1   7   7      109.33       98.97     16.30 o 
   0   7   7       72.88       38.72     10.35 o 
   1   7   7        8.44        9.54      8.56 o 
  -8   8   7       15.95       12.37      5.63 o 
  -7   8   7        4.74        9.48      4.94 o 
  -6   8   7        3.71       10.89      5.45 o 
  -5   8   7        0.55       14.76     10.35 o 
  -4   8   7        1.83        6.60      9.21 o 
  -3   8   7        0.06       11.66      9.29 o 
  -2   8   7        4.38       43.53     14.76 o 
  -1   8   7       17.46       21.36     15.25 o 
   0   8   7       47.98       61.96     12.88 o 
  -7   9   7       42.68       43.63     10.26 o 
  -6   9   7       17.01       18.26     11.33 o 
  -5   9   7        3.10        5.05      8.89 o 
  -4   9   7       12.68       22.83     10.27 o 
  -3   9   7        0.13        9.86      9.13 o 
   0  -9   8      219.76      196.39     22.91 o 
   1  -9   8       52.03       44.68     14.27 o 
   2  -9   8      178.76      171.28     23.97 o 
   3  -9   8      241.34      217.34     23.56 o 
   4  -9   8      276.56      253.13     25.19 o 
   5  -9   8      167.80      135.58     20.63 o 
   6  -9   8      292.13      281.42     28.37 o 
  -2  -8   8      677.41      658.55     40.03 o 
  -1  -8   8      707.80      808.15     41.58 o 
   0  -8   8      492.79      501.86     32.69 o 
   1  -8   8      597.84      579.15     33.75 o 
   2  -8   8      629.56      656.03     36.52 o 
   3  -8   8        5.14        6.93      8.32 o 
   4  -8   8       15.41       -0.82      8.07 o 
   5  -8   8      318.43      246.61     19.40 o 
   6  -8   8      132.08      135.81     23.93 o 
   7  -8   8      126.70      113.22     13.49 o 
  -3  -7   8      378.95      431.26     32.20 o 
  -2  -7   8      998.68     1031.53     44.92 o 
  -1  -7   8      561.75      636.46     36.12 o 
   0  -7   8      847.04      804.40     37.66 o 
   1  -7   8      916.04      936.39     41.41 o 
   2  -7   8      599.95      638.01     33.59 o 
   3  -7   8      629.64      587.41     53.44 o 
   4  -7   8      260.12      223.52     13.48 o 
   5  -7   8      167.22      172.32     13.17 o 
   6  -7   8       62.69       56.54      9.93 o 
   7  -7   8       22.96       29.98     16.55 o 
   8  -7   8      156.58      158.44     16.83 o 
  -4  -6   8      224.59      196.23     23.97 o 
  -3  -6   8      711.97      753.04     40.44 o 
  -2  -6   8      489.83      499.26     30.41 o 
  -1  -6   8      190.94      224.76     20.46 o 
   0  -6   8      951.73      900.76     36.52 o 
   1  -6   8     1325.74     1374.91     44.27 o 
   2  -6   8      602.40      594.61     18.51 o 
   3  -6   8     1002.51      984.18     39.91 o 
   4  -6   8      994.25      954.45     42.88 o 
   5  -6   8      136.33      104.03     13.13 o 
   6  -6   8      214.87      176.15     27.11 o 
   7  -6   8      266.61      253.21     17.09 o 
   8  -6   8       57.34       38.28     13.17 o 
  -5  -5   8      507.36      479.20     32.53 o 
  -4  -5   8     1272.96     1236.32     46.96 o 
  -3  -5   8     1288.34     1273.25     57.23 o 
  -2  -5   8       81.68       99.12      9.57 o 
  -1  -5   8      244.65      217.09     21.32 o 
   0  -5   8     1766.57     1898.70     58.86 o 
   1  -5   8       62.21       59.83      4.20 o 
   2  -5   8      243.10      216.74     11.98 o 
   3  -5   8     1022.93      998.38     55.76 o 
   4  -5   8     1016.33      993.74     24.04 o 
   5  -5   8      563.66      512.45     28.53 o 
   6  -5   8      656.94      649.10     32.45 o 
   7  -5   8      333.87      325.36     36.60 o 
   8  -5   8       69.62       79.00     16.71 o 
  -6  -4   8      233.26      203.97     22.26 o 
  -5  -4   8      817.91      810.67     27.76 o 
  -4  -4   8     1818.73     1960.62     40.23 o 
  -3  -4   8      989.32     1003.62     26.65 o 
  -2  -4   8     2372.85     2345.85     47.21 o 
  -1  -4   8      635.35      595.91     19.54 o 
   0  -4   8      586.78      540.78     17.10 o 
   1  -4   8       21.63       23.18      3.14 o 
   2  -4   8     1028.30      975.84     21.70 o 
   3  -4   8      557.66      570.97     18.53 o 
   4  -4   8       61.90       70.64      8.26 o 
   5  -4   8      449.66      456.54     26.90 o 
   6  -4   8      713.28      742.20     41.74 o 
   7  -4   8      203.79      184.49     26.09 o 
   8  -4   8      671.74      676.25     47.69 o 
  -7  -3   8      219.04      195.87     16.30 o 
  -6  -3   8      121.05      117.03     11.84 o 
  -5  -3   8     1505.78     1566.22     36.08 o 
  -4  -3   8     2504.66     2644.10     43.40 o 
  -3  -3   8       11.91       16.69      8.89 o 
  -2  -3   8     3787.69     3928.44     60.44 o 
  -1  -3   8     3190.85     3279.31     51.30 o 
   0  -3   8     1209.00     1253.06      9.63 o 
   1  -3   8      580.85      561.63     14.44 o 
   2  -3   8      730.71      680.49     17.85 o 
   3  -3   8       86.31       86.27      6.07 o 
   4  -3   8      189.47      192.48     17.85 o 
   5  -3   8      479.66      473.98     29.92 o 
   6  -3   8      819.81      800.16     41.90 o 
   7  -3   8        1.09       11.33      6.44 o 
   8  -3   8      385.22      402.40     31.88 o 
  -8  -2   8      727.79      721.62     84.38 o 
  -7  -2   8      108.24      107.80     12.39 o 
  -6  -2   8      984.09      962.77     29.50 o 
  -5  -2   8      753.50      751.58     24.11 o 
  -4  -2   8      464.64      448.20     17.92 o 
  -3  -2   8      349.07      344.07     20.10 o 
  -2  -2   8     3503.94     3568.33     42.17 o 
  -1  -2   8      757.13      723.77     29.84 o 
   0  -2   8      737.90      757.64     11.00 o 
   1  -2   8     3870.29     3971.42     39.25 o 
   2  -2   8     2277.55     2339.38     29.28 o 
   3  -2   8       87.56      106.80     12.55 o 
   4  -2   8      993.51     1009.84     40.35 o 
   5  -2   8      132.76      106.31     15.82 o 
   6  -2   8      144.11      157.59     19.08 o 
   7  -2   8      226.33      214.98     22.75 o 
   8  -2   8      293.79      293.08     28.29 o 
  -8  -1   8      443.05      413.08     21.87 o 
  -7  -1   8      600.56      621.25     33.87 o 
  -6  -1   8     2584.57     2517.79     50.09 o 
  -5  -1   8      359.68      351.50     16.55 o 
  -4  -1   8      136.04      150.38     10.42 o 
  -3  -1   8     1962.11     1959.47     30.60 o 
  -2  -1   8      924.24      909.29     27.92 o 
  -1  -1   8        1.76        4.21      1.42 o 
   0  -1   8     2391.01     2510.69     21.36 o 
   1  -1   8     1644.19     1528.21     22.94 o 
   2  -1   8      445.00      488.98     19.97 o 
   3  -1   8     1436.13     1435.16     42.56 o 
   4  -1   8     1979.23     2124.45     63.34 o 
   5  -1   8      227.62      234.87     20.46 o 
   6  -1   8      248.28      227.05     23.56 o 
   7  -1   8      393.01      378.52     29.35 o 
  -9   0   8      366.97      337.80     20.16 o 
  -8   0   8      102.37      101.33     12.76 o 
  -7   0   8     1660.64     1738.99     38.15 o 
  -6   0   8     2782.79     2840.63     60.53 o 
  -5   0   8      975.88      997.88     21.53 o 
  -4   0   8     1454.50     1472.53     21.88 o 
  -3   0   8     2025.70     2013.38     18.98 o 
  -2   0   8      275.77      296.03      7.00 o 
  -1   0   8       26.31       16.60      2.10 o 
   0   0   8     1816.90     1780.57     18.86 o 
   1   0   8      779.09      824.38     25.52 o 
   2   0   8       56.86       52.50      7.42 o 
   3   0   8     1466.26     1548.72     45.82 o 
   4   0   8     1320.71     1392.68     42.23 o 
   5   0   8      351.95      380.64     25.03 o 
   6   0   8      511.38      494.12     35.22 o 
   7   0   8      350.72      361.15     30.41 o 
  -9   1   8       50.83       45.98      9.37 o 
  -8   1   8      478.78      450.99     21.62 o 
  -7   1   8     2132.53     2059.32     79.20 o 
  -6   1   8      131.66      147.61      8.66 o 
  -5   1   8      607.63      627.46     14.77 o 
  -4   1   8     5993.03     6153.66     63.68 o 
  -3   1   8     1729.24     1723.87     22.64 o 
  -2   1   8      419.26      429.45      8.69 o 
  -1   1   8     2661.28     2725.31     24.58 o 
   0   1   8      648.22      578.82     20.46 o 
   1   1   8        7.68        6.60      3.03 o 
   2   1   8      880.41      936.53     23.63 o 
   3   1   8     1172.11     1245.21     41.58 o 
   4   1   8       41.40       42.47      9.21 o 
   5   1   8      409.23      488.49     28.94 o 
   6   1   8      981.41      950.33     45.08 o 
  -9   2   8       94.71       93.70     11.50 o 
  -8   2   8      798.53      764.17     19.99 o 
  -7   2   8      641.24      555.86     24.62 o 
  -6   2   8       50.13       60.19      5.46 o 
  -5   2   8     1550.47     1595.55     27.89 o 
  -4   2   8     2420.18     2404.29     33.97 o 
  -3   2   8       30.95       28.23      2.99 o 
  -2   2   8     2519.30     2633.16     43.53 o 
  -1   2   8     4539.21     4686.69     29.53 o 
   0   2   8      362.73      356.58     10.48 o 
   1   2   8      490.84      479.62     15.17 o 
   2   2   8     1373.40     1376.59     30.93 o 
   3   2   8      362.51      353.39     15.96 o 
   4   2   8      192.73      177.24     12.81 o 
   5   2   8      505.31      568.89     24.40 o 
   6   2   8      324.21      307.53     20.46 o 
  -9   3   8     1042.91     1020.32     31.12 o 
  -8   3   8     1382.10     1352.18     26.62 o 
  -7   3   8       84.11       86.42      7.01 o 
  -6   3   8      425.72      435.23     14.16 o 
  -5   3   8      700.38      667.76     14.89 o 
  -4   3   8      686.08      693.82     13.31 o 
  -3   3   8       75.34       68.14      6.66 o 
  -2   3   8     2021.39     2138.22     52.58 o 
  -1   3   8     1293.59     1278.55     40.03 o 
   0   3   8      485.88      500.23     25.60 o 
   1   3   8     1974.31     1990.01     60.57 o 
   2   3   8     1399.78     1312.38     43.86 o 
   3   3   8      107.05       91.06     25.27 o 
   4   3   8      591.38      617.47     37.91 o 
   5   3   8      353.27      324.63     32.28 o 
  -9   4   8     1447.31     1437.58     35.16 o 
  -8   4   8      763.98      811.17     24.82 o 
  -7   4   8       64.32       66.29      8.47 o 
  -6   4   8     3653.46     3753.20     47.47 o 
  -5   4   8      591.57      567.22     19.68 o 
  -4   4   8        8.33       10.61      4.57 o 
  -3   4   8      817.92      819.57     31.63 o 
  -2   4   8     1701.83     1780.17     52.42 o 
  -1   4   8        7.61        6.93      7.58 o 
   0   4   8      658.91      617.71     32.45 o 
   1   4   8     1971.56     1929.93     52.83 o 
   2   4   8      505.50      510.42     30.00 o 
   3   4   8      203.98      204.22     22.50 o 
   4   4   8     1360.71     1431.33     59.35 o 
  -9   5   8      436.50      470.66     21.49 o 
  -8   5   8      290.14      242.34     21.20 o 
  -7   5   8      866.60      838.87     24.91 o 
  -6   5   8     2195.73     2272.34     44.60 o 
  -5   5   8      164.19      179.49     11.63 o 
  -3   5   8     1278.53     1314.01     46.63 o 
  -2   5   8      263.82      235.28     19.97 o 
  -1   5   8      105.92      115.44     16.39 o 
   0   5   8     1220.55     1236.65     47.20 o 
   1   5   8      329.91      315.01     24.54 o 
   2   5   8      254.71      301.56     26.09 o 
   3   5   8      436.21      469.91     33.67 o 
  -9   6   8       31.37       30.22      8.19 o 
  -8   6   8      113.79       84.93     10.43 o 
  -7   6   8      800.30      769.59     25.73 o 
  -6   6   8      768.71      779.91     24.95 o 
  -5   6   8      152.68      144.26     11.67 o 
  -4   6   8     1947.15     2010.88     60.08 o 
  -3   6   8     1032.15     1046.94     42.23 o 
  -2   6   8      183.65      168.10     19.65 o 
  -1   6   8      790.59      843.29     37.99 o 
   0   6   8      856.71      892.37     41.09 o 
   1   6   8       43.51       51.28     10.68 o 
   2   6   8      413.65      353.41     30.98 o 
  -9   7   8       21.05       13.68      5.98 o 
  -8   7   8      521.66      511.48     24.05 o 
  -7   7   8      482.95      468.75     21.22 o 
  -6   7   8        1.19        6.50      5.74 o 
  -5   7   8      269.19      284.77     22.26 o 
  -4   7   8     1483.94     1509.18     51.85 o 
  -3   7   8      247.23      306.94     27.07 o 
  -2   7   8      260.28      333.60     26.66 o 
  -1   7   8     1406.11     1543.67     56.99 o 
   0   7   8      498.79      534.31     33.75 o 
   1   7   8       96.05       87.48     15.90 o 
  -8   8   8      518.46      466.99     23.49 o 
  -7   8   8       91.14      109.00     12.07 o 
  -6   8   8      170.96      168.00     13.99 o 
  -5   8   8      550.25      550.94     33.83 o 
  -4   8   8      123.72      151.23     19.81 o 
  -3   8   8      109.07      100.85     19.16 o 
  -2   8   8      757.86      765.19     41.01 o 
  -1   8   8      497.30      505.21     36.20 o 
  -5   9   8      370.02      366.53     30.25 o 
   1  -9   9        9.11       13.13     10.03 o 
   2  -9   9        0.59        8.97      9.78 o 
   3  -9   9       27.53       16.47     10.76 o 
   4  -9   9       38.65       32.53     14.59 o 
   5  -9   9        5.83       28.94     14.27 o 
  -1  -8   9      205.19      201.77     22.34 o 
   0  -8   9        0.54       17.85     13.70 o 
   1  -8   9        3.33        6.85      9.21 o 
   2  -8   9       34.65       11.82     11.25 o 
   3  -8   9       52.56       37.01     15.98 o 
   4  -8   9        5.07       13.37     11.82 o 
   5  -8   9        9.65        7.26     10.44 o 
   6  -8   9        5.69       41.41     16.30 o 
  -3  -7   9        3.27       17.77     10.27 o 
  -2  -7   9        5.27       11.09     10.84 o 
  -1  -7   9      225.78      223.87     23.89 o 
   0  -7   9       85.35       55.36     13.86 o 
   1  -7   9      166.34      149.43     20.30 o 
   2  -7   9      428.94      435.50     29.51 o 
   3  -7   9       16.35        8.23      8.32 o 
   4  -7   9       36.60       29.27     11.09 o 
   5  -7   9        9.29       12.10      7.62 o 
   6  -7   9       28.24       18.45      7.45 o 
   7  -7   9        2.95        4.08      9.17 o 
  -4  -6   9      130.99      132.72     21.03 o 
  -3  -6   9        8.77       21.44     10.35 o 
  -2  -6   9       67.60       82.99     14.43 o 
  -1  -6   9       28.62       11.90      7.58 o 
   0  -6   9       23.76       21.20     11.09 o 
   1  -6   9      228.89      249.06     21.03 o 
   2  -6   9      300.25      278.73     21.60 o 
   3  -6   9      115.47       94.00     14.02 o 
   4  -6   9       66.69       48.07      6.95 o 
   5  -6   9       54.27       39.78      8.09 o 
   6  -6   9      102.54      115.79     12.56 o 
   7  -6   9        3.34        9.54     11.98 o 
  -5  -5   9       21.31       11.66      9.54 o 
  -4  -5   9        3.44        7.55      5.81 o 
  -3  -5   9      132.09      112.48     16.63 o 
  -2  -5   9       42.41       32.16      7.14 o 
  -1  -5   9      118.30      106.96      9.49 o 
   0  -5   9      219.84      203.31     11.49 o 
   1  -5   9      212.36      200.61     10.53 o 
   2  -5   9       30.83       20.87      8.48 o 
   3  -5   9      277.70      256.12     23.03 o 
   4  -5   9      241.01      232.12     13.59 o 
   5  -5   9       23.41       26.66      7.25 o 
   6  -5   9        0.14       18.59     11.98 o 
   7  -5   9       14.03       14.10      6.20 o 
  -6  -4   9       53.18       67.25     14.84 o 
  -5  -4   9        1.09        6.44      9.50 o 
  -4  -4   9       84.21       75.16     10.34 o 
  -3  -4   9      507.72      484.65     45.49 o 
  -2  -4   9       91.77      102.18      9.81 o 
  -1  -4   9       41.17       43.44      6.72 o 
   0  -4   9        2.54        4.12      9.70 o 
   1  -4   9        1.66        3.70      3.18 o 
   2  -4   9       43.57       42.53      4.94 o 
   3  -4   9       23.51       34.16      9.21 o 
   4  -4   9       24.51        9.54      7.99 o 
   5  -4   9        1.74       10.52      8.64 o 
   6  -4   9       25.73       28.70      7.01 o 
   7  -4   9       83.30       53.15     15.16 o 
  -7  -3   9        5.59       13.94      6.36 o 
  -6  -3   9        8.99        9.06     11.05 o 
  -5  -3   9       22.19       36.08      9.19 o 
  -4  -3   9      503.32      511.45     20.51 o 
  -3  -3   9      346.04      314.04     15.95 o 
  -2  -3   9       10.78        8.75      4.87 o 
  -1  -3   9      849.18      866.32     23.53 o 
   0  -3   9      406.45      421.32     15.12 o 
   1  -3   9      119.43      111.67      7.35 o 
   2  -3   9       63.26       54.61      5.57 o 
   3  -3   9        8.70       20.71     11.17 o 
   4  -3   9      207.78      227.62     19.65 o 
   5  -3   9        2.20        7.09      7.91 o 
   6  -3   9        0.30        3.83      6.36 o 
   7  -3   9       10.25        4.73      5.63 o 
  -7  -2   9        0.06        9.63     12.68 o 
  -6  -2   9       92.57      100.35     11.06 o 
  -5  -2   9       25.77       38.19      8.02 o 
  -4  -2   9       12.74       17.14      6.32 o 
  -3  -2   9        4.97       12.58      5.68 o 
  -2  -2   9      692.53      686.56     20.70 o 
  -1  -2   9     1138.54     1164.22     25.84 o 
   0  -2   9      241.34      208.03      8.07 o 
   1  -2   9        3.41       10.07      3.11 o 
   2  -2   9      440.97      427.69     13.96 o 
   3  -2   9        8.08        7.08      2.07 o 
   4  -2   9      225.18      203.49     17.53 o 
   5  -2   9        2.45        5.22      5.30 o 
   6  -2   9       11.93       10.52      8.32 o 
   7  -2   9      100.51       82.58     19.40 o 
  -8  -1   9       49.73       32.68      8.50 o 
  -7  -1   9        0.13        3.63      6.64 o 
  -6  -1   9       31.47       22.52      7.01 o 
  -5  -1   9       83.59       66.16      8.54 o 
  -4  -1   9       18.19       17.53      6.14 o 
  -3  -1   9        6.60       10.61      4.92 o 
  -2  -1   9       26.65       23.91      5.56 o 
  -1  -1   9        4.98        5.90      1.54 o 
   0  -1   9      125.48      106.77      6.37 o 
   1  -1   9      348.26      333.34     12.25 o 
   2  -1   9      317.29      284.11     16.63 o 
   3  -1   9       41.84       39.70      8.97 o 
   4  -1   9        0.00        2.85      3.26 o 
   5  -1   9        0.81        5.14      6.44 o 
   6  -1   9      105.39       86.25     16.88 o 
   7  -1   9       33.70       18.10      9.70 o 
  -8   0   9       78.20       75.27     10.40 o 
  -7   0   9        7.70        8.04      5.85 o 
  -6   0   9      553.39      547.58     23.56 o 
  -5   0   9      373.71      347.61     32.24 o 
  -4   0   9      169.02      170.59     11.78 o 
  -3   0   9      226.31      221.33      6.34 o 
  -2   0   9      239.31      235.91      7.35 o 
  -1   0   9      375.44      396.54      9.82 o 
   0   0   9        2.39        7.69      2.87 o 
   1   0   9        4.30        8.78      4.89 o 
   2   0   9       74.82       70.19     11.74 o 
   3   0   9        2.09        3.75      6.85 o 
   4   0   9       38.70       40.52      8.97 o 
   5   0   9        1.24        8.40      3.83 o 
   6   0   9      105.12      112.01     15.57 o 
  -9   1   9        5.84        0.32      5.48 o 
  -8   1   9       18.19       10.17      5.76 o 
  -7   1   9      170.02      158.22     11.94 o 
  -6   1   9       93.24       94.03      9.35 o 
  -5   1   9      438.24      408.65     19.48 o 
  -4   1   9      201.74      187.28      7.20 o 
  -3   1   9      688.25      726.34     13.84 o 
  -2   1   9      145.50      130.99      5.48 o 
  -1   1   9      309.74      315.05     11.23 o 
   0   1   9        1.51        6.15      3.14 o 
   1   1   9        4.52        6.60      3.71 o 
   2   1   9      534.84      499.54     31.79 o 
   3   1   9        5.44        8.56      5.01 o 
   4   1   9       31.22       22.09      7.83 o 
   5   1   9       36.76       13.53      5.63 o 
   6   1   9        4.86        6.93      7.83 o 
  -9   2   9        3.68        6.72      9.78 o 
  -8   2   9       76.56       59.91      9.79 o 
  -7   2   9       65.90       59.57      8.33 o 
  -6   2   9       14.96       14.52      4.82 o 
  -5   2   9       79.57       58.13      4.85 o 
  -4   2   9      586.58      626.04     13.63 o 
  -3   2   9      104.69       93.10      5.71 o 
  -2   2   9        0.83        3.72      5.12 o 
  -1   2   9      569.78      576.95     23.40 o 
   0   2   9       12.15       10.68      7.50 o 
   1   2   9       76.42       70.11     10.60 o 
   2   2   9      372.28      344.28     24.21 o 
   3   2   9        5.02       15.90     11.58 o 
   4   2   9      173.76      161.34     20.63 o 
   5   2   9       83.34       92.53     18.34 o 
  -9   3   9        1.48       21.03     13.61 o 
  -8   3   9       40.95       41.82      9.04 o 
  -7   3   9      115.42      101.67      7.77 o 
  -6   3   9       99.89      105.38     11.17 o 
  -5   3   9       69.51       56.81      7.22 o 
  -4   3   9       12.32        9.14      5.10 o 
  -3   3   9      213.31      191.85     11.58 o 
  -2   3   9       23.93        9.54      5.38 o 
  -1   3   9      208.54      205.44     14.92 o 
   0   3   9       28.43       26.33      8.80 o 
   1   3   9       84.39       67.01     12.23 o 
   2   3   9       10.09       10.52      6.85 o 
   3   3   9        6.11       11.66     12.07 o 
   4   3   9      229.68      226.72     24.95 o 
  -9   4   9       57.75       54.95     11.49 o 
  -8   4   9       83.99       76.87     17.69 o 
  -7   4   9       25.71       23.54      6.25 o 
  -6   4   9        6.81        4.20      3.23 o 
  -5   4   9      370.11      387.08     15.97 o 
  -4   4   9      226.85      219.26     12.31 o 
  -3   4   9      238.76      239.52     17.36 o 
  -2   4   9        7.18        8.89      6.11 o 
   0   4   9        0.71       15.00     14.43 o 
   1   4   9        8.49        6.28      6.36 o 
   2   4   9       29.78       17.85     13.70 o 
   3   4   9       26.06       25.03      9.38 o 
   4   4   9       77.47       30.65     16.06 o 
  -9   5   9       51.20       26.31      7.70 o 
  -8   5   9       60.25       60.61     15.12 o 
  -7   5   9      137.48      118.49     10.42 o 
  -6   5   9       24.21       22.12      5.75 o 
  -5   5   9      103.83       79.09      9.56 o 
  -4   5   9        0.01        2.69      5.22 o 
  -3   5   9       46.35       44.19     10.60 o 
  -2   5   9       46.82       34.16      9.54 o 
  -1   5   9      470.35      396.29     25.19 o 
   0   5   9      361.08      344.77     24.95 o 
   1   5   9        6.14        8.15     10.52 o 
   2   5   9       62.85       58.21     15.08 o 
   3   5   9       42.57       35.38     12.31 o 
  -9   6   9        0.12        6.63     10.56 o 
  -8   6   9        0.71        4.88      5.41 o 
  -7   6   9       21.20       25.37     11.13 o 
  -6   6   9       73.09       56.99     10.92 o 
  -5   6   9       16.47        7.01      5.95 o 
  -4   6   9       60.81       48.83     10.76 o 
  -3   6   9       14.15       24.62     11.01 o 
  -2   6   9       11.40       10.35      9.78 o 
  -1   6   9       51.62       55.36     15.00 o 
   0   6   9       73.53       56.09     13.13 o 
   1   6   9       58.71       38.64     11.58 o 
  -8   7   9       35.17       19.89      8.64 o 
  -7   7   9        0.97        7.95      4.77 o 
  -6   7   9        2.00        8.32      5.00 o 
  -5   7   9       24.96       10.92      7.99 o 
  -4   7   9       14.49       16.96      8.97 o 
  -3   7   9        0.62       10.19      8.48 o 
  -2   7   9       17.72       22.75     10.03 o 
  -1   7   9       19.50       24.86     12.47 o 
   0   7   9        7.74       19.65     14.35 o 
  -7   8   9        0.01        7.38      3.84 o 
  -6   8   9       45.26       40.48     10.97 o 
  -5   8   9       63.45       53.32     12.96 o 
  -4   8   9        2.65        0.57      7.09 o 
  -3   8   9       14.09       35.46     13.45 o 
  -2   8   9       61.63       56.58     14.76 o 
   3  -9  10      190.01      189.63     23.15 o 
  -1  -8  10      272.38      255.66     26.01 o 
   0  -8  10       60.00       50.46     16.14 o 
   1  -8  10      134.75      187.18     27.15 o 
   2  -8  10      149.97      173.89     22.66 o 
   3  -8  10      214.07      221.75     24.62 o 
   4  -8  10      182.14      212.94     26.41 o 
   5  -8  10      169.78      173.16     22.01 o 
  -2  -7  10      463.10      417.49     30.25 o 
  -1  -7  10      357.52      348.35     27.15 o 
   0  -7  10      357.31      328.22     25.35 o 
   1  -7  10      721.81      759.48     37.99 o 
   2  -7  10      376.48      414.39     28.37 o 
   3  -7  10      119.58      113.81     16.71 o 
   4  -7  10      281.16      320.31     27.23 o 
   5  -7  10      243.16      206.34     21.69 o 
   6  -7  10      139.58      189.87     23.48 o 
  -4  -6  10       10.74       22.50     14.02 o 
  -3  -6  10      153.17      155.47     20.46 o 
  -2  -6  10      186.61      217.43     22.58 o 
  -1  -6  10      200.04      217.11     14.01 o 
   0  -6  10     1081.41     1100.45     28.09 o 
   1  -6  10     1268.07     1303.41     47.04 o 
   2  -6  10      382.58      409.09     27.23 o 
   3  -6  10     1071.05     1164.01     44.43 o 
   4  -6  10      783.49      758.75     36.60 o 
   5  -6  10      327.14      322.27     17.14 o 
   6  -6  10      123.70      153.84     22.91 o 
   7  -6  10      176.97      195.66     28.29 o 
  -5  -5  10       23.93       12.01      6.53 o 
  -4  -5  10      334.35      346.83     37.95 o 
  -3  -5  10      312.39      331.36     18.09 o 
  -2  -5  10       98.37       84.46     10.50 o 
  -1  -5  10      262.11      259.05     18.26 o 
   0  -5  10      230.92      241.35     13.16 o 
   1  -5  10     1465.21     1561.03     47.12 o 
   2  -5  10      890.45      941.53     39.21 o 
   3  -5  10     1649.79     1744.14     55.93 o 
   4  -5  10      773.38      835.79     37.01 o 
   5  -5  10      575.39      567.49     32.37 o 
   6  -5  10      616.63      558.04     36.77 o 
   7  -5  10      279.46      250.52     26.33 o 
  -6  -4  10      193.94      198.00     20.58 o 
  -5  -4  10      363.13      328.57     18.82 o 
  -4  -4  10     1012.07      984.49     86.50 o 
  -3  -4  10      329.69      316.37     16.13 o 
  -2  -4  10       25.76       42.30      7.79 o 
  -1  -4  10     2206.22     2247.42     47.32 o 
   0  -4  10      199.65      198.41     28.49 o 
   1  -4  10      252.42      231.10     11.33 o 
   2  -4  10      736.26      775.46     32.45 o 
   3  -4  10     1548.24     1548.07     45.49 o 
   4  -4  10      988.20     1068.38     43.13 o 
   5  -4  10      907.81      950.82     40.60 o 
   6  -4  10      686.42      711.79     39.54 o 
   7  -4  10      354.78      410.48     34.81 o 
  -6  -3  10       34.56       20.61      8.45 o 
  -5  -3  10      928.09      890.51     28.28 o 
  -4  -3  10      696.34      739.14     32.16 o 
  -3  -3  10      965.81      986.45     27.51 o 
  -2  -3  10      974.35     1007.12     25.39 o 
  -1  -3  10     2470.29     2551.81     51.89 o 
   0  -3  10      461.27      480.88     16.96 o 
   1  -3  10     1214.52     1167.53     66.08 o 
   2  -3  10     1466.61     1429.91     36.97 o 
   3  -3  10      388.58      391.64     23.32 o 
   4  -3  10      324.07      367.35     24.54 o 
   5  -3  10     1162.18     1226.05     46.22 o 
   6  -3  10      371.41      372.24     27.47 o 
   7  -3  10      494.45      542.79     45.00 o 
  -7  -2  10        7.81        6.73      5.96 o 
  -6  -2  10      158.22      179.20     22.09 o 
  -5  -2  10      682.90      638.26     27.64 o 
  -4  -2  10      106.10      109.99      9.99 o 
  -3  -2  10     1404.62     1445.36     34.49 o 
  -2  -2  10     2830.14     2923.30     67.54 o 
  -1  -2  10     1709.56     1773.33     35.51 o 
   0  -2  10     1503.66     1517.42     55.48 o 
   1  -2  10     3136.90     3316.78     53.24 o 
   2  -2  10     1215.43     1212.17     27.23 o 
   3  -2  10      874.48      932.29     20.87 o 
   4  -2  10      818.94      834.08     37.09 o 
   5  -2  10      561.23      593.91     33.83 o 
   6  -2  10      120.09      107.37     18.59 o 
   7  -2  10      299.12      293.73     29.02 o 
  -8  -1  10       87.01       88.11     16.43 o 
  -7  -1  10      159.25      167.16     13.90 o 
  -6  -1  10     1151.94     1126.36     55.23 o 
  -5  -1  10      314.08      294.82     16.41 o 
  -4  -1  10        4.35       13.67      7.58 o 
  -3  -1  10      980.64     1015.52     32.37 o 
  -2  -1  10     1947.79     1971.60     92.29 o 
  -1  -1  10     1285.99     1345.12     35.91 o 
   0  -1  10     2543.12     2605.90     34.08 o 
   1  -1  10     4355.04     4608.49     67.69 o 
   2  -1  10     1278.06     1339.45     42.31 o 
   3  -1  10     1053.17     1066.01     36.20 o 
   4  -1  10     1577.59     1671.74     52.34 o 
   5  -1  10      447.45      432.65     29.51 o 
   6  -1  10      124.86      129.87     18.18 o 
  -8   0  10      113.39      113.41     13.34 o 
  -7   0  10      943.55      933.69     29.52 o 
  -6   0  10     1048.56     1111.67     29.83 o 
  -5   0  10      115.92      135.38     19.69 o 
  -4   0  10     1812.60     1769.09     37.47 o 
  -3   0  10     2251.92     2353.72     71.82 o 
  -2   0  10      120.39      110.51      7.64 o 
  -1   0  10     1038.45     1054.89     18.30 o 
   0   0  10     2972.45     3045.81     38.84 o 
   1   0  10     1501.45     1525.30     29.93 o 
   2   0  10     1525.27     1602.54     34.48 o 
   4   0  10      942.72      963.46     38.40 o 
   6   0  10      511.78      436.16     34.00 o 
  -8   1  10      318.75      314.56     18.38 o 
  -7   1  10     1509.62     1507.31     36.85 o 
  -6   1  10      884.41      899.45     25.27 o 
  -5   1  10      639.84      656.40     23.89 o 
  -4   1  10     3054.98     3213.13     55.23 o 
  -3   1  10     1798.58     1855.59     26.72 o 
  -2   1  10      665.28      670.86     13.53 o 
  -1   1  10     3410.58     3603.25     74.70 o 
   0   1  10     1453.87     1433.79     27.16 o 
   1   1  10      344.82      337.10     12.91 o 
   2   1  10     1575.21     1733.78     48.02 o 
   3   1  10     1450.14     1577.17     50.79 o 
   4   1  10      476.39      540.26     33.51 o 
  -9   2  10       24.72       21.85      7.27 o 
  -8   2  10      660.61      597.68     23.44 o 
  -7   2  10      280.29      311.60     25.68 o 
  -6   2  10      152.36      176.55     21.11 o 
  -5   2  10     2213.63     2313.09     60.41 o 
  -4   2  10     2934.93     3079.46     90.41 o 
  -3   2  10     1964.19     2053.04     43.04 o 
  -2   2  10     1461.89     1496.15     53.28 o 
  -1   2  10     4128.33     4420.42     97.99 o 
   0   2  10     1360.14     1399.53     45.41 o 
   1   2  10      728.46      681.63     29.02 o 
   2   2  10     1376.05     1378.58     50.14 o 
   3   2  10      476.43      470.97     30.98 o 
   4   2  10      186.96      221.18     23.23 o 
   5   2  10      531.19      536.76     38.32 o 
  -9   3  10      462.08      444.63     33.75 o 
  -8   3  10      826.58      945.11     44.59 o 
  -7   3  10       46.44       56.74      8.32 o 
  -6   3  10      280.72      284.07     13.56 o 
  -5   3  10     2879.38     2990.26     49.88 o 
  -4   3  10      156.21      161.79     11.05 o 
  -3   3  10     1568.95     1641.63     81.48 o 
  -2   3  10     4573.98     5111.42    112.83 o 
  -1   3  10     2112.89     2115.40     48.43 o 
   0   3  10      648.90      665.08     29.84 o 
   1   3  10     2534.83     2627.13     62.12 o 
   2   3  10     1127.87     1068.62     42.96 o 
   3   3  10      160.41      175.11     20.95 o 
   4   3  10      259.83      260.88     26.58 o 
  -9   4  10     1281.42     1315.40     53.40 o 
  -8   4  10      345.72      385.77     28.86 o 
  -7   4  10      337.12      351.71     17.00 o 
  -6   4  10     1059.56     1154.79     28.41 o 
  -5   4  10     1274.33     1353.79     32.70 o 
  -4   4  10      160.38      150.66     11.19 o 
  -3   4  10     1947.40     2067.46     49.16 o 
  -2   4  10     1636.75     1727.67     51.61 o 
  -1   4  10     1029.68     1057.54     39.95 o 
   0   4  10     1262.75     1369.86     45.41 o 
   1   4  10     1761.01     1796.23     56.99 o 
   2   4  10      392.90      358.06     29.10 o 
   3   4  10      384.85      327.97     27.96 o 
  -8   5  10      231.93      237.68     15.31 o 
  -7   5  10     1243.72     1431.49     52.26 o 
  -6   5  10     1887.94     1968.14     60.66 o 
  -5   5  10      736.93      780.50     55.48 o 
  -4   5  10      469.27      495.30     32.90 o 
  -3   5  10     2344.81     2407.09     58.05 o 
  -2   5  10      497.63      527.22     29.35 o 
  -1   5  10      452.22      417.65     28.53 o 
   0   5  10     1308.11     1340.10     49.08 o 
   1   5  10      699.32      734.13     39.54 o 
   2   5  10      181.22      208.54     23.97 o 
  -8   6  10      207.95      211.45     15.82 o 
  -7   6  10     1757.71     1856.38     41.18 o 
  -6   6  10      703.44      750.60     32.24 o 
  -5   6  10      551.30      562.69     22.66 o 
  -4   6  10     2230.21     2413.45    363.19 o 
  -3   6  10     1577.76     1610.52     51.61 o 
  -2   6  10      182.98      215.88     22.01 o 
  -1   6  10      847.89      780.19     39.54 o 
   0   6  10      961.71      951.23     44.43 o 
   1   6  10      100.55       88.29     15.90 o 
  -7   7  10      479.46      522.55     23.64 o 
  -6   7  10      335.89      374.76     33.95 o 
  -5   7  10      967.08     1019.02     32.33 o 
  -4   7  10     1315.98     1323.88     49.57 o 
  -3   7  10      573.97      571.08     34.00 o 
  -2   7  10      710.51      769.35     40.19 o 
  -1   7  10      933.51     1008.95     47.37 o 
  -5   8  10      950.61      973.32     45.74 o 
  -4   8  10      423.22      350.07     28.70 o 
   1  -8  11      130.65      152.12     24.29 o 
   2  -8  11       40.91       31.31     11.74 o 
   3  -8  11       17.83       -0.57      8.97 o 
   4  -8  11      123.97      132.64     21.77 o 
  -2  -7  11      128.15      128.97     20.87 o 
  -1  -7  11        2.24       12.72      9.13 o 
   0  -7  11       19.42       14.84      9.86 o 
   1  -7  11       14.14       15.08     10.68 o 
   2  -7  11        2.23        5.71     12.15 o 
   3  -7  11       50.84       43.29     14.19 o 
   4  -7  11      136.74      112.42     18.91 o 
   5  -7  11       31.09       34.16     14.19 o 
  -3  -6  11       31.56       20.63      9.86 o 
  -2  -6  11       34.85       43.62      8.91 o 
  -1  -6  11        9.91       11.57      6.64 o 
   0  -6  11       29.01       25.44     10.44 o 
   1  -6  11       78.78       64.57     14.67 o 
   2  -6  11       40.42       30.00     10.84 o 
   3  -6  11       93.81      112.10     18.75 o 
   4  -6  11        6.71        2.36      8.40 o 
   5  -6  11       61.50        7.99      8.32 o 
   6  -6  11       59.16       67.09     16.22 o 
  -4  -5  11       59.84       57.93     11.78 o 
  -3  -5  11        0.02       13.59      6.15 o 
  -2  -5  11        9.56       12.96      6.69 o 
  -1  -5  11      362.71      356.16     16.85 o 
   0  -5  11       41.08       36.32      8.68 o 
   1  -5  11        4.64        1.88      7.09 o 
   2  -5  11        1.30        3.02      7.50 o 
   3  -5  11        6.92       24.29     11.66 o 
   4  -5  11       27.90       36.12      9.86 o 
   5  -5  11        5.22       14.84      9.13 o 
   6  -5  11       21.03       33.51     14.27 o 
  -5  -4  11        9.41       18.04      9.17 o 
  -4  -4  11        5.98        6.18      8.60 o 
  -3  -4  11        1.92        5.44      4.95 o 
  -2  -4  11      259.88      236.22     13.94 o 
  -1  -4  11      290.78      278.39     15.19 o 
   0  -4  11        0.68       15.38      6.97 o 
   1  -4  11      322.03      323.19     22.50 o 
   2  -4  11      202.63      202.02     20.71 o 
   3  -4  11       40.11       27.88      9.54 o 
   4  -4  11        1.77       24.05      9.78 o 
   5  -4  11        0.73       18.26     13.37 o 
   6  -4  11       25.31       10.76      7.01 o 
  -6  -3  11       59.41       57.20     20.14 o 
  -5  -3  11        0.40        4.70     10.44 o 
  -4  -3  11      225.42      240.76     15.48 o 
  -3  -3  11        0.03       19.27     13.00 o 
  -2  -3  11       37.60       31.20      6.40 o 
  -1  -3  11        0.00        2.01      4.36 o 
   1  -3  11      625.09      628.48     18.48 o 
   2  -3  11      178.45      157.02     15.49 o 
   3  -3  11        2.44        6.28      6.77 o 
   4  -3  11      132.85      135.49     18.75 o 
   5  -3  11        2.90       19.57      8.32 o 
   6  -3  11       67.35       65.87     18.18 o 
  -7  -2  11        1.22        0.53      6.25 o 
  -6  -2  11       74.05       84.79     19.00 o 
  -5  -2  11        0.07        0.12      6.10 o 
  -4  -2  11        1.70        2.24      5.05 o 
  -3  -2  11       56.09       39.24      7.31 o 
  -2  -2  11       30.05       28.96      9.29 o 
  -1  -2  11       37.51       49.33      6.25 o 
   0  -2  11       26.89       16.07      5.98 o 
   1  -2  11       41.06       34.95      5.96 o 
   2  -2  11       57.67       47.31      6.45 o 
   3  -2  11      107.61      112.99     14.67 o 
   4  -2  11      190.21      187.51     19.00 o 
   5  -2  11        1.43        8.80      8.72 o 
   6  -2  11        1.23        5.22      7.26 o 
  -7  -1  11       57.70       63.35     10.83 o 
  -6  -1  11      126.46      134.34     14.67 o 
  -5  -1  11        1.79        6.15      6.44 o 
  -4  -1  11      467.93      448.02     18.26 o 
  -3  -1  11      418.75      423.52     16.37 o 
  -2  -1  11      160.41      177.03     10.87 o 
  -1  -1  11       74.40       65.92      7.26 o 
   0  -1  11      289.95      290.07     25.60 o 
   1  -1  11       88.27       93.64      6.19 o 
   2  -1  11        0.50        4.70      3.29 o 
   3  -1  11       40.30       55.19     10.68 o 
   4  -1  11        0.08       14.35      6.93 o 
   5  -1  11        0.23        3.10      3.83 o 
   6  -1  11       16.12       23.40     13.04 o 
  -8   0  11        2.11        1.29      5.82 o 
  -7   0  11        0.94        2.12      5.46 o 
  -6   0  11       33.21       29.96      7.62 o 
  -5   0  11       87.69       77.43      8.61 o 
  -4   0  11      185.82      210.34     11.90 o 
  -3   0  11      480.75      439.52     17.45 o 
  -2   0  11       88.40       64.90      6.39 o 
  -1   0  11      525.45      527.13     17.94 o 
   0   0  11      218.81      194.88      8.00 o 
   1   0  11      153.34      147.77     23.44 o 
   2   0  11        5.82        6.36      4.41 o 
   3   0  11       40.23       33.75     10.92 o 
  -8   1  11       10.86       21.93      8.73 o 
  -7   1  11        0.63        8.24      5.78 o 
  -6   1  11      220.12      215.61     14.51 o 
  -5   1  11      124.05      109.43     10.17 o 
  -4   1  11        5.95       12.00      3.64 o 
  -3   1  11       40.86       27.72      7.83 o 
  -2   1  11      482.31      416.35     29.35 o 
  -1   1  11      264.48      238.77     11.97 o 
   0   1  11       10.34        7.66      4.57 o 
   1   1  11      264.43      227.29     17.20 o 
   2   1  11       49.44       41.99     10.35 o 
   3   1  11        2.18        4.65      7.66 o 
   4   1  11      106.27      116.34     21.03 o 
   5   1  11        5.73        3.59     10.84 o 
  -8   2  11       26.96       24.29     11.17 o 
  -7   2  11        2.28        3.26      9.46 o 
  -6   2  11       22.02       14.27     11.66 o 
  -5   2  11      250.91      237.24     22.50 o 
  -4   2  11       99.33       71.74     27.72 o 
  -3   2  11       51.26       48.08      6.17 o 
  -2   2  11      181.34      194.52     13.53 o 
  -1   2  11      314.77      297.24     18.18 o 
   0   2  11       20.66       26.90      8.56 o 
   1   2  11      249.62      224.52     19.08 o 
   2   2  11       11.74        7.34      6.36 o 
   3   2  11       19.62        4.73     14.19 o 
   4   2  11        6.94       13.70     13.29 o 
  -8   3  11       64.37       72.64     16.88 o 
  -7   3  11       39.35       37.26     12.23 o 
  -6   3  11      149.21      152.37     18.26 o 
  -5   3  11       89.77       71.99     15.49 o 
  -4   3  11        0.75        6.49      6.56 o 
  -3   3  11      430.47      415.76     28.74 o 
  -2   3  11       24.38       25.52      7.09 o 
  -1   3  11       69.37       67.99     12.96 o 
   0   3  11        4.70       10.44      8.56 o 
   1   3  11       42.94       35.79     11.33 o 
   2   3  11        2.94       16.06      8.56 o 
   3   3  11        1.84        7.99      6.93 o 
  -8   4  11        3.57        6.69      7.34 o 
  -7   4  11      140.85      160.68     21.44 o 
  -6   4  11      185.33      155.79     23.23 o 
  -5   4  11      115.87      124.42     18.67 o 
  -4   4  11       27.75       44.99      7.38 o 
  -3   4  11      323.34      317.59     16.22 o 
  -2   4  11        8.66        5.54      6.03 o 
  -1   4  11       12.75       14.59      9.95 o 
   0   4  11      134.97      156.20     17.04 o 
   1   4  11       79.80       64.73     13.45 o 
   2   4  11      114.23      118.05     19.24 o 
  -7   5  11       19.40       11.09      7.91 o 
  -6   5  11        2.29       22.84      9.78 o 
  -5   5  11       33.76       35.26      6.26 o 
  -4   5  11      214.49      199.63     15.53 o 
  -3   5  11       94.25      105.82     13.78 o 
  -2   5  11       43.63       45.49     11.98 o 
  -1   5  11        1.14        5.95      6.77 o 
   0   5  11       21.83       12.55      8.32 o 
   1   5  11        7.75       15.25      9.62 o 
  -7   6  11        0.03        7.18      4.36 o 
  -6   6  11       42.57       33.48     13.17 o 
  -5   6  11       30.76       21.60      9.78 o 
  -4   6  11       44.40       34.16     11.58 o 
  -3   6  11        6.14       19.81     12.31 o 
  -2   6  11       44.90       52.99     14.10 o 
  -1   6  11       54.02       58.53     13.21 o 
   0   6  11        0.59       -6.03      6.36 o 
  -6   7  11        0.22        8.61      5.39 o 
  -5   7  11       30.91       21.85     10.84 o 
  -4   7  11        2.69        5.95      8.40 o 
  -3   7  11       26.72       26.74     13.13 o 
  -1  -7  12      647.37      624.15     37.42 o 
   0  -7  12      472.64      490.13     32.85 o 
   1  -7  12      496.02      488.66     33.91 o 
   2  -7  12      231.56      233.40     23.89 o 
   3  -7  12      122.27      106.31     17.45 o 
   4  -7  12      260.41      217.67     23.23 o 
  -2  -6  12      593.66      569.34     23.55 o 
  -1  -6  12      683.99      603.53     34.48 o 
   0  -6  12      961.13     1047.75     44.43 o 
   1  -6  12      951.43      969.65     42.64 o 
   2  -6  12      858.71      886.25     40.11 o 
   3  -6  12      118.01      107.12     17.36 o 
   4  -6  12      274.03      318.92     27.15 o 
   5  -6  12       84.29       61.80     14.59 o 
  -4  -5  12      278.35      230.85     16.83 o 
  -3  -5  12      570.92      535.03     23.51 o 
  -2  -5  12      376.17      390.23     19.66 o 
  -1  -5  12      722.99      697.13     28.29 o 
   0  -5  12     1746.10     1771.53     55.27 o 
   1  -5  12      336.43      445.61     28.94 o 
   2  -5  12     1124.26     1136.78     45.25 o 
   3  -5  12      799.28      839.21     40.19 o 
   4  -5  12      489.55      504.56     33.83 o 
   5  -5  12       90.19      102.56     16.88 o 
  -5  -4  12      595.23      562.64     25.21 o 
  -4  -4  12     1138.51     1122.79     33.33 o 
  -3  -4  12      455.57      415.24     27.11 o 
  -2  -4  12      547.53      509.00     20.62 o 
  -1  -4  12      507.69      500.34     19.95 o 
   0  -4  12     1134.09     1147.48     55.60 o 
   1  -4  12      291.53      313.95     22.01 o 
   2  -4  12      914.00      896.93     37.18 o 
   3  -4  12      569.56      573.12     31.31 o 
   4  -4  12      334.87      348.84     25.03 o 
   5  -4  12      368.03      319.66     28.13 o 
   6  -4  12      273.33      230.88     29.84 o 
  -5  -3  12     1222.90     1295.68     71.29 o 
  -4  -3  12     1586.88     1666.80     51.13 o 
  -3  -3  12      820.08      817.52     25.78 o 
  -2  -3  12     1599.33     1610.98     70.72 o 
  -1  -3  12      760.78      830.07     24.01 o 
   0  -3  12      436.80      425.39     25.44 o 
   1  -3  12      412.00      364.74     16.92 o 
   2  -3  12      625.90      587.87     63.10 o 
   3  -3  12      241.11      238.70     20.14 o 
   4  -3  12      287.99      303.76     25.52 o 
   5  -3  12      209.61      207.72     21.69 o 
  -6  -2  12      668.57      706.03     27.01 o 
  -5  -2  12     1292.11     1344.68     34.19 o 
  -4  -2  12      665.95      705.78     24.69 o 
  -3  -2  12     1274.06     1386.04     47.69 o 
  -2  -2  12     3207.75     3286.19     49.80 o 
  -1  -2  12     1575.73     1660.74     34.89 o 
   0  -2  12      575.81      552.71     18.80 o 
   1  -2  12      737.22      703.14     20.60 o 
   2  -2  12      463.13      466.32     25.35 o 
   4  -2  12      240.95      206.26     21.93 o 
   5  -2  12      205.15      163.21     19.73 o 
  -7  -1  12      186.16      189.06     21.48 o 
  -6  -1  12      982.18     1062.31     31.59 o 
  -5  -1  12      697.56      702.23     24.46 o 
  -4  -1  12      581.85      558.08     31.59 o 
  -3  -1  12     2027.49     2124.35     41.28 o 
  -2  -1  12     1122.19     1204.82     28.43 o 
  -1  -1  12      797.62      828.53     21.18 o 
   0  -1  12     2069.24     2046.18     56.29 o 
   1  -1  12     1161.20     1192.94     27.66 o 
   2  -1  12      314.66      299.49     14.80 o 
   3  -1  12      234.02      237.51     13.72 o 
   4  -1  12      186.60      147.97     18.83 o 
  -7   0  12     1201.77     1113.71     50.14 o 
  -6   0  12     1051.74     1074.74     29.71 o 
  -5   0  12      291.14      314.94     23.32 o 
  -4   0  12      562.01      627.45     20.35 o 
  -3   0  12     1820.89     1856.96     59.59 o 
  -2   0  12      577.56      547.60     29.43 o 
  -1   0  12      569.60      594.40     30.08 o 
   0   0  12     1516.06     1595.52     49.89 o 
   1   0  12      410.46      380.80     29.43 o 
   2   0  12      425.64      523.06     26.25 o 
   3   0  12      638.35      635.56     33.18 o 
   4   0  12      154.53      170.30     21.36 o 
  -7   1  12     1770.94     1885.50     67.42 o 
  -6   1  12      827.60      922.45     43.13 o 
  -5   1  12     1203.93     1276.43     48.43 o 
  -4   1  12     1998.43     1949.98     56.09 o 
  -3   1  12      659.29      648.12     33.34 o 
  -2   1  12      249.73      237.81     20.22 o 
  -1   1  12      543.70      457.52     26.50 o 
   0   1  12     1053.26     1004.25     25.90 o 
   1   1  12       69.13       79.49     11.09 o 
   2   1  12      250.59      262.92     43.86 o 
   3   1  12      481.91      462.33     31.14 o 
   4   1  12      110.44       96.61     19.57 o 
  -8   2  12     1100.06     1065.20     52.50 o 
  -7   2  12      833.71      781.17     45.08 o 
  -6   2  12      406.38      436.81     31.88 o 
  -5   2  12     1924.80     1986.51     60.90 o 
  -4   2  12     2380.35     2364.37     63.02 o 
  -3   2  12      268.47      277.18     22.91 o 
  -2   2  12     1644.62     1637.75     55.36 o 
  -1   2  12      684.77      680.57     55.52 o 
   0   2  12       51.14       50.95      9.46 o 
   1   2  12      145.03      129.38     16.55 o 
   2   2  12      476.08      411.21     27.31 o 
   3   2  12       32.95       19.16     13.45 o 
  -8   3  12      767.29      707.88     42.15 o 
  -7   3  12       98.75       81.20     17.20 o 
  -6   3  12      742.72      750.43     39.70 o 
  -5   3  12     1478.62     1474.86     53.97 o 
  -4   3  12      984.18      959.87     41.90 o 
  -3   3  12      416.28      420.90     19.61 o 
  -2   3  12     1789.25     1929.03     37.26 o 
  -1   3  12      499.27      468.93     25.35 o 
   0   3  12      204.12      197.86     17.61 o 
   1   3  12      215.39      164.43     23.56 o 
   2   3  12      205.07      161.09     19.57 o 
  -7   4  12      160.80      201.61     23.23 o 
  -6   4  12      946.86      895.30     43.62 o 
  -5   4  12      546.75      520.29     34.40 o 
  -4   4  12      164.09      167.60     15.57 o 
  -3   4  12      568.38      562.28     21.32 o 
  -2   4  12     1267.78     1243.57     41.90 o 
  -1   4  12       80.91       82.67     13.21 o 
   0   4  12      391.55      370.85     28.53 o 
   1   4  12      446.99      438.85     35.46 o 
  -7   5  12      874.82      845.49     45.08 o 
  -6   5  12     1154.34     1212.27     52.58 o 
  -5   5  12       61.59       52.66     24.05 o 
  -4   5  12      377.61      331.89     28.62 o 
  -3   5  12      699.73      665.81     32.37 o 
  -2   5  12       92.46      102.07     15.25 o 
  -1   5  12       45.20       58.70     14.84 o 
   0   5  12      545.50      512.38     32.94 o 
  -6   6  12      514.96      525.85     24.19 o 
  -5   6  12      285.97      270.83     37.46 o 
  -4   6  12      531.64      472.05     22.56 o 
  -3   6  12      303.30      348.92     28.45 o 
  -2   6  12       50.14       29.59     10.84 o 
   2  -7  13       13.07       20.38     10.44 o 
  -1  -6  13        0.14        9.05      9.38 o 
   0  -6  13        0.59        8.23      9.78 o 
   1  -6  13      134.53      122.04     19.08 o 
   2  -6  13       17.63       20.63     11.58 o 
   3  -6  13       10.95       27.07     12.72 o 
   4  -6  13        3.48       15.33     11.82 o 
  -3  -5  13       28.41       11.75      5.68 o 
  -2  -5  13        1.23       16.82      7.15 o 
  -1  -5  13        0.07        5.63      8.56 o 
   0  -5  13       52.56       40.19     11.74 o 
   1  -5  13      158.42      171.36     20.87 o 
   2  -5  13        2.28        7.99     13.21 o 
   3  -5  13       78.24       75.74     14.35 o 
   4  -5  13       64.10       57.39     15.00 o 
  -4  -4  13        2.66        6.40      5.88 o 
  -3  -4  13        0.25        8.10      7.99 o 
  -2  -4  13      217.25      211.71     14.60 o 
  -1  -4  13       16.72       21.48      7.79 o 
   0  -4  13       22.76       31.39     15.08 o 
   1  -4  13        6.99        7.91      8.97 o 
   2  -4  13       51.16       64.98     15.25 o 
   3  -4  13      206.84      201.77     22.26 o 
   4  -4  13      102.54       88.70     15.90 o 
   5  -4  13        0.01        0.00      7.26 o 
  -5  -3  13       14.41       21.49      8.79 o 
  -4  -3  13       35.97       28.41      8.41 o 
  -3  -3  13        0.15       -0.69      4.58 o 
  -2  -3  13       47.61       53.97      8.77 o 
  -1  -3  13        3.79        7.75      8.07 o 
   0  -3  13       30.95       34.32      6.58 o 
   1  -3  13       22.96       23.72     11.33 o 
   2  -3  13        4.91        8.32      7.99 o 
   3  -3  13       58.55       58.13     11.41 o 
   4  -3  13       38.27       13.04      8.64 o 
   5  -3  13       22.68        8.56      6.77 o 
  -5  -2  13       19.07       33.33      8.04 o 
  -4  -2  13      125.34      116.01     17.73 o 
  -3  -2  13       11.41       12.54      9.01 o 
  -2  -2  13      158.40      157.14     11.41 o 
  -1  -2  13      245.31      287.08     19.12 o 
   0  -2  13       65.67       50.61      7.85 o 
   1  -2  13        5.82        6.06      3.74 o 
   2  -2  13      143.11      167.21     16.22 o 
   3  -2  13        3.39       -2.77      6.85 o 
   4  -2  13        0.73       -2.04      6.69 o 
  -6  -1  13       43.11       56.69     11.09 o 
  -5  -1  13        0.10        7.85      5.25 o 
  -4  -1  13       20.97       26.68      7.56 o 
  -3  -1  13        4.94        8.83      4.13 o 
  -2  -1  13      119.05      114.67     10.01 o 
  -1  -1  13      376.41      354.39     26.01 o 
   0  -1  13       17.84       23.15     14.10 o 
   1  -1  13      169.65      193.87     16.47 o 
   4  -1  13        2.04       -0.73      7.74 o 
  -6   0  13        1.22        8.97      5.87 o 
  -5   0  13        0.32        4.97      8.72 o 
  -4   0  13      314.63      333.44     26.33 o 
  -3   0  13       58.28       35.14      9.78 o 
  -2   0  13       38.65       14.84      6.11 o 
  -1   0  13       17.24       22.83      7.50 o 
   0   0  13      165.41      129.46     15.57 o 
   1   0  13      197.04      194.35     18.34 o 
   2   0  13       27.71        7.74      8.97 o 
   3   0  13       64.17       59.35     12.31 o 
   4   0  13       18.90       16.88     10.92 o 
  -7   1  13       44.36       21.44     19.81 o 
  -6   1  13       46.90       46.31     10.92 o 
  -5   1  13        9.84      155.06     20.46 o 
  -4   1  13        3.10        4.65      6.44 o 
  -3   1  13      212.79      198.84     20.46 o 
  -2   1  13       36.42       25.92      8.97 o 
  -1   1  13       47.92       50.95     10.84 o 
   0   1  13      159.63      133.13     15.57 o 
   2   1  13       16.38        8.89      7.74 o 
   3   1  13       99.07       76.96     16.63 o 
  -7   2  13       60.19       69.38     15.57 o 
  -6   2  13       66.85       65.71     13.70 o 
  -5   2  13        1.88        7.74      5.87 o 
  -4   2  13       88.37       67.91     14.02 o 
  -3   2  13      147.02      147.56     19.40 o 
  -2   2  13        2.59       11.58      6.85 o 
  -1   2  13      172.79      141.61     18.83 o 
   0   2  13        1.14        4.40      2.36 o 
   1   2  13        5.54        3.18      5.14 o 
   2   2  13        0.33        5.38      6.60 o 
  -7   3  13       14.28       12.55     13.37 o 
  -6   3  13       22.25       13.21     10.92 o 
  -5   3  13      108.90       81.36     15.16 o 
  -4   3  13      232.02      215.63     22.17 o 
  -2   3  13        0.67        9.21      7.42 o 
  -1   3  13      288.27      285.09     21.44 o 
   0   3  13       16.63       11.09     11.98 o 
   1   3  13       12.48        7.17      5.38 o 
  -6   4  13       70.14       77.53     18.26 o 
  -5   4  13       44.56       49.32     15.98 o 
  -4   4  13       16.83        9.29     13.45 o 
  -3   4  13        9.69        5.95      6.60 o 
  -2   4  13      142.09      147.07     16.14 o 
  -1   4  13      119.39      102.64     14.51 o 
   0   4  13       10.05        6.20      3.83 o 
  -6   5  13       41.59       45.33      9.78 o 
  -5   5  13        9.54       14.10      9.62 o 
  -4   5  13       47.48       33.18     10.84 o 
  -3   5  13       15.57       11.84      6.38 o 
  -2   5  13       86.80       73.70     13.29 o 
   1  -6  14      172.04      171.36     21.52 o 
  -2  -5  14      106.54       93.55     11.36 o 
  -1  -5  14      295.33      309.87     26.98 o 
   0  -5  14      302.14      298.22     24.54 o 
   1  -5  14      420.04      390.34     27.96 o 
   2  -5  14       62.99       71.82     16.55 o 
   3  -5  14      261.78      274.90     27.39 o 
  -3  -4  14       96.93      102.59     11.38 o 
  -2  -4  14       18.90        8.27      5.75 o 
  -1  -4  14      211.04      211.39     20.87 o 
   0  -4  14      126.14      129.54     15.98 o 
   1  -4  14      331.26      291.21     24.05 o 
   2  -4  14      270.20      307.18     23.64 o 
   3  -4  14      326.09      284.93     23.48 o 
  -4  -3  14      286.31      285.11     18.27 o 
  -3  -3  14      106.57      116.35     12.34 o 
  -2  -3  14      205.86      188.86     14.17 o 
  -1  -3  14      211.54      192.32     19.40 o 
   0  -3  14        3.56        4.65      8.56 o 
   1  -3  14       78.29       93.83     14.19 o 
   2  -3  14      315.44      262.18     21.36 o 
   3  -3  14      250.12      203.89     20.30 o 
  -5  -2  14      691.02      758.91     41.29 o 
  -4  -2  14      245.10      233.00     23.97 o 
  -3  -2  14      263.75      240.78     16.27 o 
  -2  -2  14      449.26      461.21     19.51 o 
  -1  -2  14      145.45      130.27     13.21 o 
   0  -2  14      199.52      157.02     17.61 o 
  -5  -1  14      145.03      142.67     20.54 o 
  -4  -1  14      187.90      188.40     20.30 o 
  -3  -1  14      626.15      590.89     32.53 o 
  -2  -1  14      767.18      763.15     35.71 o 
  -1  -1  14      128.79      129.62     15.57 o 
   0  -1  14      335.44      325.45     22.34 o 
   1  -1  14      487.03      445.12     29.76 o 
  -6   0  14      319.09      300.17     29.76 o 
  -5   0  14        5.82       16.63     10.52 o 
  -4   0  14      171.50      191.66     21.03 o 
  -3   0  14      252.76      254.44     22.83 o 
  -2   0  14      168.33      157.83     18.10 o 
  -1   0  14      418.23      368.65     25.03 o 
   0   0  14      653.41      580.54     30.98 o 
  -6   1  14      108.08       81.77     16.14 o 
  -5   1  14      112.01      276.94     26.66 o 
  -4   1  14      522.94      487.43     32.20 o 
  -3   1  14      130.09      103.21     14.43 o 
  -2   1  14        9.99       10.52      5.63 o 
  -1   1  14      588.89      526.49     31.14 o 
   0   1  14      186.07      150.09     26.74 o 
   1   1  14      322.84      300.17     24.21 o 
  -6   2  14      135.30      154.65     21.20 o 
  -5   2  14      692.41      681.79     38.15 o 
  -4   2  14      396.73      335.07     36.44 o 
  -3   2  14      135.40      112.75     16.14 o 
  -2   2  14      145.86      115.93     16.39 o 
  -1   2  14      567.55      478.96     30.65 o 
   0   2  14       76.63       46.47     23.40 o 
  -6   3  14      143.87      147.89     20.95 o 
  -5   3  14      843.41      853.72     44.59 o 
  -4   3  14      273.45      260.55     25.27 o 
  -3   3  14      271.05      304.49     26.98 o 
  -2   3  14      612.78      538.63     33.67 o 
  -1   3  14      443.45      325.45     31.63 o 
  -5   4  14      205.34      167.21     27.07 o 
  -4   4  14       64.43       61.31     14.10 o 
  -3   4  14      731.52      764.13     49.89 o 
  -2   4  14      444.76      408.93     32.61 o 
  -1  -4  15        0.31       19.89     11.17 o 
   0  -4  15       83.38      100.03     17.36 o 
   1  -4  15       17.48       25.76     11.82 o 
   2  -4  15        2.28        7.26      7.01 o 
  -3  -3  15        1.53        2.87      4.98 o 
  -2  -3  15       44.03       55.15      9.91 o 
   0  -3  15        6.04        4.40      6.20 o 
  -3  -2  15        7.02       14.43      7.83 o 
  -2  -2  15       12.60       26.41     12.15 o 
  -1  -2  15       13.84        8.72      8.97 o 
  -4  -1  15       21.78       15.57     14.19 o 
  -3  -1  15        1.08       10.03      5.63 o 
  -2  -1  15      257.67      234.06     22.26 o 
  -1  -1  15        0.37        9.05      6.85 o 
   0  -1  15       12.24        3.75      3.34 o 
  -4   0  15       18.91       -1.06      7.50 o 
  -3   0  15       12.73        9.78      6.44 o 
  -2   0  15       64.83       36.60     18.75 o 
  -1   0  15       52.63       33.67     11.33 o 
   0   0  15        8.13       16.14     12.31 o 
  -5   1  15       23.16        8.32      9.62 o 
  -4   1  15       41.77       17.45     11.74 o 
  -3   1  15        9.42        5.46      5.71 o 
  -2   1  15        5.59        6.77      8.15 o 
  -1   1  15       97.47       70.03     14.84 o 
   0   1  15        4.38       -5.71      5.71 o 
  -4   2  15       29.19       14.51     15.49 o 
  -3   2  15       20.63        7.17      4.97 o 
  -2   2  15      120.91       98.40     16.79 o 
  -1   2  15       44.05       22.09     18.67 o 
  -3   3  15       24.94       11.33      8.56 o 
  -2   3  15       33.63       25.84     13.21 o 
  -2  -1  16      661.17      578.82     33.83 o 
  -1  -1  16      535.13      549.56     34.81 o 
  -2   0  16      426.89      430.45     29.59 o 
                                                 
